# Supplementary material for: Sialidases and fucosidases of Akkermansia muciniphila are crucial for growth on mucin and nutrient sharing with mucus-associated gut bacteria
Source: Nat Commun. 2023 Apr 1;14:1833. doi: 10.1038/s41467-023-37533-6 (PMC10067855; doi:10.1038/s41467-023-37533-6)
Supplement: Supplementary file 4 — Supplementary Data 1 [file 41467_2023_37533_MOESM4_ESM.xlsx]

## Sheet: PGM_PCM_Fetuin_Fucosidases
										BA_181106_186		AmGH95A	BA_181106_392		AmGH29C	BA_181106_846		AmGH29D	BA_181106_1120		AmGH95B	BA_181106_0010		AmGH29A	BA_181106_146		AmGH29B
							Control (overnight)			Amuc_0186 (overnight)			Amuc_0392(overnight)			Amuc_0846(overnight)			Amuc_1120(overnight)			Amuc_0010(overnight)			Amuc_0146(overnight)
	Mass[1]	Composition[2]	Putative structures [3]	Type [4]	Sulfation	Fucosylation	RT [5]	Intensity [6]	Percentage	RT	Intensity	Percentage3	RT4	Intensity4	Percentage2	RT6	Intensity6	Percentage232	RT5	Intensity5	Percentage30	RT2	Intensity2	Percentage24	RT3	Intensity3	Percentage27
	384-1	Hex1HexNAc1	Galβ1-3GalNAcol	1	0	0	8.74	805.89	0.60353	8.44	236.45	0.117326	9.53	2263.9	1.3421	9.54	1793.75	0.818085	9.36	1897.57	1.06524	9.46	1821.83	0.717863	9.61	1344.77	0.664391
	384-2	Hex1HexNAc1	GlcNAcα1-4Galol	0	0	0	10.89	229.3	0.171723	9.61	1987.24	0.986066	11.98	449.58	0.266523	11.96	489.09	0.223062	11.79	288.22	0.161798	11.84	553.35	0.218039	11.97	369.31	0.18246
	425-1	HexNAc2	GlcNAcβ1-3GalNAcol	3	0	0	8.95	869.51	0.651175	10	1471.15	0.729982	9.95	1315.58	0.779911	9.9	1625.25	0.741236	9.72	1191.91	0.669104	9.86	1901.98	0.749445	9.95	1394.09	0.688758
	425-2	HexNAc2	GlcNAcβ1-4GlcNAcol	N	0	0	10.89	1820.6	1.36345	12.14	2230.37	1.10671	12.1	2179.18	1.29188	12.05	2160.53	0.985364	11.9	1641.41	0.921441	11.97	2448.49	0.964788	12.06	1783.66	0.881228
	472	NeuAc1Hex1	NeuAcα2-3Galol	p	0	0	12.8	155.08	0.116139	14.16	300.18	0.148949	14.33	327.4	0.194091	14.12	246.83	0.112573	13.99	339.53	0.190602	14.17	222.15	0.0875346	14.33	283.12	0.139877
	513	NeuAc1HexNAc1	NeuAcα2-6GalNAcol	0	0	0	10.1	223.26	0.167199	11.19	498.45	0.24733	11.21	337.4	0.20002	11.11	486.32	0.221798	11.03	487.53	0.273685	11.08	461.98	0.182036	11.21	426.92	0.210922
	529	NeuGc1HexNAc1	NeuGcα2-6GalNAcol	0	0	0	nd	0	0	11.06	536.73	0.266325	11.04*	603.2	0.357593	10.95	495.83	0.226136	10.81	452.25	0.25388	10.96	445.53	0.175554	11.04	389.45	0.19241
	530	Hex1HexNAc1deHex1	Fucα1-2Galβ1-3GalNAcol	1	0	H3	23.2	3747.61	2.80658	25.41	4234.94	2.10137	25.45	3472.19	2.05841	25.35	5316.08	2.42453	25.21	225.06	0.126342	25.19	6179.98	2.43512	25.32	4812.76	2.37777
	587-1	Hex1HexNAc2	Galβ1-3(GlcNAcβ1-6)GalNAcol	2	0	0	11.42	133.69	0.10012	12.41	366.3	0.181758	12.36	41.49	0.0245964	12.32	522.7	0.23839	12.26	687.6	0.385999	12.27	314.2	0.123805	12.35	146.4	0.0723298
	587-2	Hex1HexNAc2	GlcNAcα1-4Galβ1-3GalNAcol	1	0	0	11.65	4952.5	3.70892	12.74	5923.69	2.93933	12.71	6161.12	3.65248	12.62	6100.99	2.78251	12.56	5119.35	2.87386	12.63	6320.28	2.49041	12.67	5513.61	2.72403
	587-3	Hex1HexNAc2	Galβ1-4GlcNAcβ1-3GalNAcol	3	0	0	12.8	988.46	0.740257	14.09	1943.56	0.964392	14.05	3183.94	1.88752	13.96	2634.07	1.20133	13.89	2313.75	1.29887	13.91	2281.83	0.899119	14.04	1480.81	0.731603
	587-4	Hex1HexNAc2	Galβ1-3GlcNAcβ1-3GalNAcol	3	0	0	nd	0	0	14.5	286.7	0.14226	14.39*	396.8	0.235234	14.31	309.1	0.140973	14.29	550.7	0.309147	14.36	404.9	0.159544	14.43	122.6	0.0605712
	628	HexNAc3	GlcNAcβ1-3(GlcNAcβ1-6)GalNAcol	4	0	0	12.47	926.28	0.69369	13.61	1013.6	0.502947	13.57	1089.4	0.645825	13.5	1194.49	0.544777	13.4	735.58	0.412934	13.39	1020.1	0.401954	13.55	831.58	0.410847
	667	Hex1HexNAc2Sul1	Galβ1-3(6SGlcNAcβ1-6)GalNAcol	2	1	0	12.7	1511.48	1.13195	13.86	3017.1	1.49708	13.9	4143.98	2.45666	13.75	2925.27	1.33414	13.58	6458.67	3.62571	13.67	3142.51	1.23826	13.89	2705.89	1.33686
	675-1	NeuAc1Hex1HexNAc1	Galβ1-3(NeuAcα2-6)GalNAcol	1	0	0	11.32	942.5	0.705837	12.33	1100.78	0.546205	12.36	1201.72	0.712412	12.24	1032.17	0.470747	12.08	1072.45	0.602043	12.17	1136.78	0.44793	12.35	1137.06	0.561771
	675-2	NeuAc1Hex1HexNAc1	NeuAcα2-3Galβ1-3GalNAcol	1	0	0	13.08	5858.1	4.38713	14.46	8643.45	4.28887	14.54	7842.22	4.64908	14.41	9243.9	4.21591	14.29	9750.07	5.47341	14.36	11703.1	4.61142	14.53	10976.1	5.4228
	691-1	NeuGc1Hex1HexNAc1	Galβ1-3(NeuGcα2-6)GalNAcol	1	0	0	11.28	278.8	0.208793	12.26	310.01	0.153826	12.29	261.03	0.154746	12.19	271.32	0.123742	11.99	332.84	0.186847	12.09	342.63	0.135008	12.22	313.34	0.154807
	691-2	NeuGc1Hex1HexNAc1	NeuGcα2-3Galβ1-3GalNAcol	1	0	0	12.89	322.9	0.24182	14.26	495.11	0.245673	14.33	500.14	0.296496	14.21	557	0.254034	14.09	815.19	0.457624	14.17	623.74	0.245775	14.33	558.72	0.276039
	708	HexNAc3Sul1	GlcNAcβ1-3(6S-GlcNAcβ1-6)GalNAcol	4	1	0	13.7	1892.62	1.41738	14.97	2792.44	1.3856	15.05	2015	1.19455	14.9	2793.84	1.2742	14.79	3011.15	1.69037	14.87	3811.73	1.50195	14.92	2285.84	1.12933
	716-1	NeuAc1HexNAc2	GlcNAcβ1-3(NeuAcα2-6)GalNAcol	3	0	0	11.5	469.21	0.351391	12.5	654.87	0.324946	12.58	508.73	0.301589	12.48	732.14	0.333911	12.36	740.18	0.415516	12.45	745.05	0.293575	12.53	633.84	0.313152
	716-2	NeuAc1HexNAc2	GalNAcα1-3(NeuAcα2-6)GalNAcol	5	0	0	14.01	833.04	0.623863	15.38	1092.35	0.542022	15.46	917.8	0.544096	15.31	1291.18	0.588875	15.21	1788.39	1.00395	15.28	1518.17	0.598211	15.43	1142.4	0.564409
	732-1	NeuGc1HexNAc2	GlcNAcβ1-3(NeuGcα2-6)GalNAcol	3	0	0	11.42	404.4	0.302855	12.41	605.17	0.300284	12.43	386.24	0.228973	12.32	632.53	0.288481	12.26	640.21	0.359396	12.35	663.58	0.261473	12.44	506.31	0.250145
	732-2	NeuGc1HexNAc2	GalNAcα1-3(NeuGcα2-6)GalNAcol	5	0	0	13.7	944.63	0.707433	15.07	1285.99	0.638106	15.25	905.89	0.537036	15.1	1464.76	0.668041	14.9	1570.54	0.881656	14.98	1703.65	0.671296	15.23	1202.98	0.594339
	733-1	Hex1HexNAc2deHex1	Galβ1-4(Fucα1-3)GlcNAcβ1-3GalNAcol	3	0	x	10.33	1555.9	1.16521	11.38	2699.32	1.3394	nd	0	0	11.3	1387.86	0.632968	11.14	2290.06	1.28557	11.28	2452.62	0.966416	11.32	2420.1	1.19566
	733-2	Hex1HexNAc2deHex1	Fucα1-2Galβ1-3GlcNAcβ1-3GalNAcol	3	0	H1	15.24	251.8	0.188573	16.64	362.1	0.179673	16.57	217.1	0.128703	16.54	454.6	0.207332	nd	0	0	16.4	292.6	0.115294	16.52	349.4	0.172623
	733-3	Hex1HexNAc2deHex1	Fucα1-2(GalNAcα1-3)Galβ1-3GalNAcol	1	0	A	15.87	1457.6	1.0916	17.27	1870.8	0.928288	17.26	758.52	0.449671	17.17	2049.12	0.934553	17.13	1215.49	0.682341	17.14	2438.65	0.960911	17.25	1997.95	0.987099
	733-4	Hex1HexNAc2deHex1	Fucα1-2Galβ1-4GlcNAcβ1-3GalNAcol	3	0	H2	18.76	387.85	0.290461	20.31	191	0.0947739	20.24	835.26	0.495164	20.21	1086.8	0.495662	nd	0	0	20.07	435.02	0.171413	20.19	350.87	0.173349
	733-5	Hex1HexNAc2deHex1	Fucα1-2Galβ1-3(GlcNAcβ1-6)GalNAcol	2	0	H3	23.71	1069.4	0.800873	25.92	1259.24	0.624833	25.96	1032.4	0.612034	25.86	1550.75	0.707259	nd	0	0	25.81	1767.84	0.696589	25.83	1379.29	0.681446
	749-1	Hex2HexNAc2	GlcNAcα1-4Galβ1-4GlcNAcβ1-3Galol	p	0	0	nd	0	0	14.76	49.9	0.0247603	14.74	95.63	0.056692	14.71	102.72	0.046848	14.59*	39.3	0.0220619	14.57*	101.3	0.0399156	14.73	103.58	0.0511743
	749-2	Hex2HexNAc2	Galβ1-3(Galβ1-4GlcNAcβ1-6)GalNAcol	2	0	0	14.22	572.6	0.42882	15.48	931.35	0.462134	15.56	1027.86	0.609343	15.41	990.37	0.451683	15.31	2348.15	1.31818	15.39	806.06	0.317615	15.43	772.05	0.381436
	749-3	Hex2HexNAc2	Galβ1-4GlcNAcβ1-3Galβ1-3GalNAcol	1	0	0	15.14	468.74	0.351039	16.33	1135.98	0.563672	16.36	1045.39	0.619735	16.23	848.71	0.387076	16.19	1843.45	1.03486	16.2	813.36	0.320491	16.21	840.63	0.415318
	790-1	Hex1HexNAc3	GlcNAcα1-4Galβ1-3(GlcNAcβ1-6)GalNAcol	2	0	0	13.81	1237.1	0.926463	14.97	1276.35	0.633323	14.95	1239.22	0.734643	14.9	1460.27	0.665993	14.79	1314.01	0.737648	14.87	1598.1	0.629706	14.92	1313.81	0.649095
	790-2	Hex1HexNAc3	GlcNAcβ1-3(Galβ1-4GlcNAcβ1-6)GalNAcol	4	0	0	15.04	1291.61	0.967286	16.33	1996.34	0.990581	16.36	3897.68	2.31065	16.23	3415.89	1.5579	16.09	3410.5	1.91456	16.2	2415.83	0.951919	16.31	1811.17	0.894819
	813	Hex1HexNAc2deHex1Sul1	6SGalβ1-4(Fucα1-3)GlcNAcβ1-3GalNAcol	3	1	a/x	nd	0	0	12.74	172.72	0.0857034	nd	0	0	12.62	187.27	0.0854092	12.56*	80.9	0.045415	12.63	254.8	0.1004	12.77	155.73	0.0769393
	813	Hex1HexNAc2deHex1Sul1	Fucα1-2Galβ1-3(6S-GlcNAcβ1-6)GalNAcol	2	1	H3	25.28	7246.64	5.427	27.38	10004.5	4.96424	27.63	8062.5	4.77966	27.42	11307.5	5.15708	27.19	583.77	0.327712	27.06	14730.5	5.80431	27.5	10934.4	5.4022
	829	Hex2HexNAc2Sul1	Galβ1-3[Galβ1-4(6S)GlcNAcβ1-6]GalNAcol	2	1	0	15.24	604.28	0.452545	16.43	1001.78	0.497082	16.46	1679.6	0.995712	16.33	1694.78	0.772947	16.29	2761.6	1.55028	16.3	1406.27	0.554118	16.42	863.74	0.426736
	830	Hex2HexNAc2Sul2	Galβ1-4(6S)GlcNAcβ1-3Galβ1-3GalNAcol	1	1	0	nd	0	0	18.42	140.9	0.0699144	18.46	446.81	0.264881	18.32	152.3	0.0694602	17.44	629.48	0.353372	18.18	227.39	0.0895994	18.4	158.39	0.0782535
	870-1	Hex1HexNAc3Sul1	GlcNAcβ1-3[Gal-(6S)GlcNAcβ1-6]GalNAcol	4	1	0	15.87	576.82	0.43198	17.16	1077.35	0.534579	17.26	3233.8	1.91708	17.17	2761.3	1.25936	17.02	2904.63	1.63058	17.03	2209.86	0.87076	17.15	1146.16	0.566267
	870-2	Hex1HexNAc3Sul1	Galβ1-4(6S)GlcNAcβ1-3(GlcNAcβ1-6)GalNAcol	4	1	0	17.01	822.13	0.615692	18.31	1355.54	0.672617	18.37	2036.18	1.2071	18.21	2192.74	1.00005	18.07	2660.14	1.49333	18.08	1525.43	0.601071	18.19	993.24	0.490716
	870-3	Hex1HexNAc3Sul1	GlcNAcβ1-3(SGalβ1-4GlcNAcβ1-6)GalNAcol	4	1	0	nd	0	0	19.16	556.73	0.276249	19.4	2183.16	1.29424	19.16	321.5	0.146628	19.01	1641.36	0.921413	19.02	487.43	0.192064	19.25	326.24	0.161181
	878-1	NeuAc1Hex1HexNAc2	GlcNAca1-4Galβ1-3(NeuAcα2-6)GalNAcol	1	0	0	13.81	1158.5	0.8676	14.97	1191.55	0.591245	15.15	834.42	0.494666	15	1403.25	0.639987	14.9	990.91	0.556269	14.87	1424.87	0.561447	15.02	1322.25	0.653265
	878-2	NeuAc1Hex1HexNAc2	NeuAcα2-3Galβ1-3(GlcNAcβ1-6)GalNAcol	2	0	0	nd	0	0	17.16	363.68	0.180457	17.15	275.53	0.163342	17.07	769.42	0.350913	16.92	258.2	0.144946	16.93	358.5	0.141261	17.04	288.61	0.142589
	879	Hex1HexNAc2deHex2	Fucα1-2Galβ1-4(Fucα1-3)GlcNAcβ1-3GalNAcol	3	0	y	16.38	314.41	0.235461	18	472.65	0.234528	nd	0	0	nd	0	0	nd	0	0	17.76	634.64	0.25007	17.88	496.77	0.245432
	894	NeuGc1Hex1HexNAc2	NeuGcα2-3Galβ1-3(GlcNAcβ1-6)GalNAcol	1	0	0	15.45	274.56	0.205618	16.84	560.35	0.278045	16.94	475.9	0.282126	16.75	680.49	0.310355	16.71	695.78	0.390591	16.71	968.52	0.38163	16.83	591.02	0.291997
	895-1	Hex2HexNAc2deHex1	Galβ1-3(Fucα1-4)GlcNAcβ1-3Galβ1-3GalNAcol	1/2	0	a/x	12.19	296.05	0.221712	13.24	534	0.26497	nd	0	0	nd	0	0	13.14	888.59	0.498829	13.08	687.55	0.270918	13.17	559.77	0.276558
	895-2	Hex2HexNAc2deHex1	Fucα1-2Galβ1-4GlcNAcβ1-3Galβ1-3GalNAcol	1	0	H2	17.92	634.9	0.475476	19.37	297.66	0.147698	19.4	539.37	0.319753	19.27	997.83	0.455085	nd	0	0	19.23	1046.99	0.41255	19.35	842.41	0.416198
	895-3	Hex2HexNAc2deHex1	Galβ1-3(Fucα1-2Galβ1-4GlcNAcβ1-6)GalNAcol	2	0	H2	18.96	622.1	0.46589	20.62	446.67	0.221637	20.55	1135.05	0.672888	20.52	1356.75	0.61878	nd	0	0	20.38	1212.01	0.477573	20.49	1050.14	0.518828
	895-4	Hex2HexNAc2deHex1	Fucα1-2Galβ1-3(Galβ1-4GlcNAcβ1-6)GalNAcol	2	0	H3	23.91	497.86	0.372847	26.13	2745.44	1.36228	26.17	1031.9	0.611738	26.07	788.8	0.359752	nd	0	0	26.01	835.2	0.329097	26.04	885.23	0.437353
	936-1	Hex1HexNAc3deHex1	GlcNAcβ1-3[Gal-(Fuc)GlcNAcβ1-6]GalNAcol	4	0	x	13.08	1095.09	0.820112	14.26	2032.89	1.00872	nd	0	0	14.12	824.07	0.375838	14.09	3857	2.16521	14.17	2629.95	1.03629	14.23	1649.64	0.815014
	936-2	Hex1HexNAc3deHex1	GlcNAcβ1-3(Fucα1-2Galβ1-4GlcNAcβ1-6)GalNAcol	4	0	H2	19.59	1251.44	0.937202	21.25	1225.56	0.608121	21.28	3884.68	2.30294	21.16	5274.02	2.40535	nd	0	0	21.11	2299.82	0.906207	21.23	1546.17	0.763894
	936-3	Hex1HexNAc3deHex1	Fucα1-2Galβ1-3(GalNAcβ1-4GlcNAcβ1-6)GalNAcol	2	0	H3	23.81	408.19	0.305693	26.13	399.2	0.198082	26.07	299.8	0.177729	26.07*	522	0.238071	nd	0	0	25.91*	534.9	0.210769	26.04*	225.9	0.111607
	952-1	Hex2HexNAc3	Galβ1-4GlcNAcβ1-3(GlcNAcβ1-6)Galβ1-3GalNAcol	?	0	0	15.55	1637.04	1.22598	16.74	1424.5	0.706835	16.77	2518.99	1.49332	16.64	1604.2	0.731636	16.5	1628.9	0.914418	16.61	1710.4	0.673956	16.73	1691.6	0.835745
	952-2	Hex2HexNAc3	GlcNAcα1-4Galβ1-3(Galβ1-4GlcNAcβ1-6)GalNAcol	2	0	0	15.87	516.68	0.386941	17.16	1449	0.718992	17.15	105.79	0.0627151	17.07	992.2	0.452518	17.02	2099.8	1.17877	17.03	696.6	0.274484	17.15	805.4	0.397913
	952-3	Hex2HexNAc3	Galβ1-4GlcNAcβ1-3(Galβ1-4GlcNAcβ1-6)GalNAcol	4	0	0	17.92	577.71	0.432647	19.16	1000.01	0.496203	19.09	2385.54	1.41421	19.05	1903.47	0.868125	19.01	1915.04	1.07505	19.02	1181.85	0.465689	19.04	897.05	0.443193
	958	NeuAc1Hex1HexNAc2Sul1	NeuAcα2-3Galβ1-3[(6S)GlcNAcβ1-6]GalNAcol	2	1	0	17.01	282.15	0.211302	18.53	289.28	0.14354	18.65	178.4	0.10576	18.53	374.13	0.170631	18.38	456.26	0.256131	18.5	520.07	0.204925	18.61	337.33	0.16666
	966	NeuAc2Hex1HexNAc1	NeuAcα2-3Galβ1-3(NeuAcα2-6)GalNAcol	1	0	0	13.81	2892	2.16582	15.18	3612.58	1.79256	15.35	2440.46	1.44677	15.21	4319.3	1.96993	15	4443.45	2.49443	15.18	4348.37	1.71341	15.33	4922.58	2.43203
	974	NeuGc1Hex1HexNAc2Sul1	NeuGcα2-3Galβ1-3(6SGlcNAcβ1-6)GalNAcol	2	1	0	16.8	641.5	0.480419	18.31	648.43	0.32175	18.46	565.31	0.335131	18.32	839.87	0.383044	18.07	862.73	0.484312	18.18	788.27	0.310605	18.3	615.02	0.303854
	975-1	Hex2HexNAc2deHex1Sul1	Galβ1-3[Galβ1-4(Fucα1-3)(6S)GlcNAcβ1-6]GalNAcol	2	1	x	12.61	846.28	0.633778	13.93	1483.52	0.73612	nd	0	0	13.75	702.69	0.320479	13.58	2633.63	1.47844	13.75	1711.04	0.674208	13.89	1333.7	0.658922
	975-2	Hex2HexNAc2deHex1Sul1	Galβ1-3[Fucα1-2Galβ1-4(6S)GlcNAcβ1-6]GalNAcol	2	1	H2	15.03	164.2	0.122969	16.43	354.71	0.176007	16.46	858.06	0.508681	16.33	490.39	0.223655	nd	0	0	16.2	627.89	0.24741	16.31*	321	0.158592
	975-3	Hex2HexNAc2deHex1Sul1	Fucα1-2Galβ1-4(6S)GlcNAcβ1-3Galβ1-3GalNAcol	1	1	0	15.87	200	0.14978	17.16	221.1	0.109709	17.15	260.8	0.154609	17.07	455.9	0.207925	nd	0	0	17.03	605.64	0.238643	17.15	696.96	0.344337
	975-4	Hex2HexNAc2deHex1Sul1	Fucα1-2Galβ1-3[Galβ1-4(6S)GlcNAcβ1-6]GalNAcol	2	1	0	nd	0	0	27.58	784.2	0.389119	27.74	969.93	0.575	27.53	816.2	0.372249	nd	0	0	27.26*	518	0.20411	27.71*	290.2	0.143375
	993	Hex1HexNAc4	GlcNAcα1-4Galβ1-3(GalNAcβ1-4GlcNAcβ1-6)GalNAcol	2	0	0	15.34	598.75	0.448403	16.43	617.02	0.306164	16.46	468.39	0.277674	16.33	675.33	0.308001	16.29	636.56	0.357347	16.3	863.58	0.34028	16.42	626.99	0.309768
	1016-1	Hex1HexNAc3deHex1Sul1	GlcNAcβ1-3[Galβ1-4(Fucα1-3)(6S)GlcNAcβ1-6]GalNAcol	4	1	x	13.81	2186.89	1.63776	15.07	3217.26	1.5964	nd	0	0	14.9	1609.1	0.73387	14.79	4796.9	2.69284	14.87	4100.32	1.61567	15.02	2754.08	1.36067
	1016-2	Hex1HexNAc3deHex1Sul1	Galβ1-4(Fucα1-3)(6S)GlcNAcβ1-3(GlcNAcβ1-6)GalNAcol	4	1	x	14.32	293.86	0.220072	15.48	608.6	0.301986	nd	0	0	15.41	132.3	0.0603387	15.31	1467.2	0.823644	15.39	557.2	0.219556	15.54	545.8	0.269656
	1016-3	Hex1HexNAc3deHex1Sul1	GlcNAcβ1-3[SGalβ1-4(Fucα1-3)GlcNAcβ1-6]GalNAcol	4	1	x	15.45	1924.53	1.44128	16.95	2519.78	1.25031	nd	0	0	16.75	1333.2	0.608039	16.71	1974.53	1.10844	16.71	3667.93	1.44529	16.83	2500.95	1.23561
	1016-4	Hex1HexNAc3deHex1Sul1	Fucα1-2Galβ1-4(6S)GlcNAcβ1-3(GlcNAcβ1-6)GalNAcol	4	1	H	15.97	296.26	0.221869	17.27	886.1	0.439681	17.36	2188.02	1.29712	17.27	2276	1.03803	nd	0	0	17.14	1052.9	0.414878	17.36	700.7	0.346185
	1016-5	Hex1HexNAc3deHex1Sul1	GlcNAcβ1-3[Fucα1-2Galβ1-4(6S)GlcNAcβ1-6]GalNAcol	4	1	H	17.71	1300.87	0.97422	19.05	1217.25	0.603998	19.19	1122.43	0.665406	19.05	1840.78	0.839534	18.8	685.2	0.384652	18.92	2495.27	0.983221	19.04	1343.02	0.663527
	1016-6	Hex1HexNAc3deHex1Sul1	Fucα1-2Galβ1-4GlcNAcβ-3(6SGlcNAcβ1-6)GalNAcol	4	1	H	21.64	337.68	0.252888	23.02	351.91	0.174617	23.16	1755.59	1.04076	23.05	1662.69	0.758312	nd	0	0	22.79	1213.27	0.47807	23.02	377.14	0.186328
	1024	NeuAc1Hex1HexNAc2deHex1	Galβ1-4(Fucα1-3)GlcNAcβ1-3(NeuAcα2-6)GalNAcol	3	0	x	12.19	335.46	0.251226	13.28	497.78	0.246998	nd	0	0	nd	0	0	13.06	388.39	0.218031	13.08	474.32	0.186898	13.34	384.39	0.18991
	1032-1	Hex2HexNAc3Sul1	Gal-GlcNAcβ1-3[Gal-(6S)GlcNAcβ1-6]GalNAcol	4	1	0	18.55	716.92	0.536901	19.69	1714.64	0.850802	19.83	5955.63	3.53066	19.69	4639.2	2.11582	19.43	4938.84	2.77252	19.55	2240.24	0.882731	19.67	1618.49	0.799624
	1032-2	Hex2HexNAc3Sul1	Gal-GlcNAcβ1-3[Gal-(6S)GlcNAcβ1-6]GalNAcol	4	1	0	nd	0	0	nd	0	0	21.9	1527.94	0.905803	nd	0	0	nd	0	0	nd	0	0	nd	0	0
	1040	NeuGc1Hex1HexNAc2deHex1	Gal-(Fuc)GlcNAcβ1-3(NeuGcα2-6)GalNAcol	3	0	a/x	nd	0	0	13.14*	201.2	0.0998351	nd	0	0	nd	0	0	12.94	270.06	0.151604	13.08	209.82	0.0826762	13.13*	166.4	0.0822109
	1040-1	NeuAc1Hex2HexNAc2	Galβ1-4GlcNAcβ1-3Galβ1-3(NeuAcα2-6)GalNAcol	1	0	0	16.7	685.57	0.513423	17.89	637.61	0.316381	17.98	338.54	0.200696	17.79	565.3	0.257819	17.65	601.83	0.33785	17.66	859.3	0.338593	17.88	698.36	0.345029
	1040-2	NeuAc1Hex2HexNAc2	NeuAcα2-3Galβ1-3(Galβ1-4GlcNAcβ1-6)GalNAcol	2	0	0	18.13	352.15	0.263725	19.58	533.26	0.264603	19.51	669.09	0.396654	19.48	826.41	0.376905	19.32	642.69	0.360788	19.34	489.01	0.192687	19.56	473.89	0.234128
	1041	Hex2HexNAc2deHex2	Fucα1-2Galβ1-3(Fucα1-2Galβ1-4GlcNAcβ1-6)GalNAcol	2	0	0	25.8	3253.45	2.43651	27.9	1122.89	0.557176	27.84	2691.92	1.59584	27.84	4786.76	2.18312	nd	0	0	27.68	5084.84	2.0036	27.81	3911.65	1.93257
	1056	NeuGc1Hex2HexNAc2	NeuGcα2-3Galβ1-3(Galβ1-4GlcNAcβ1-6)GalNAcol	2	0	0	nd	0	0	19.26*	184.9	0.0917471	19.3	510.27	0.302502	19.27	560.22	0.255502	19.11	420.22	0.2359	19.13*	234.3	0.0923222	19.35*	185	0.0914003
	1082	Hex1HexNAc3deHex2	GlcNAcβ1-3[Fucα1-2Gal-(Fuc)GlcNAcβ1-6]GalNAcol	4	0	y	19.28	3142.04	2.35307	20.93	3833.91	1.90238	20.97	266.73	0.158125	20.94	1471.23	0.670991	nd	0	0	20.8	5903.13	2.32603	20.91	4105.85	2.02852
	1096	Hex1HexNAc3deHex1Sul2	6SGalβ1-(Fucα1-)(6S)GlcNAcβ1-3(GlcNAcβ1-6)GalNAcol	4	1	a/x	16.07	253.46	0.189816	17.48	327.04	0.162277	nd	0	0	17.69	382.75	0.174563	17.44	292.79	0.164364	17.55	430.73	0.169722	17.67	312.24	0.154264
	1098-1	Hex2HexNAc3deHex1	Fucα1-2(GalNAcα1-3)Galβ1-4GlcNAcβ1-3Galβ1-3GalNAcol	1	0	A	nd	0	0	14.76	427.33	0.212041	14.74	192.96	0.114392	14.61	157.3	0.0717406	14.49	170.1	0.0954893	14.57	538.43	0.21216	14.73	458.08	0.226317
	1098-2	Hex2HexNAc3deHex1	Gal-(Fuc-)GlcNAcβ1-3(Gal-GlcNAcβ1-6)GalNAcol	4	0	x	15.55	564.89	0.423046	17.16	929.92	0.461425	nd	0	0	16.75	250.9	0.114429	16.92	2565.63	1.44027	16.93	1298.45	0.511633	17.04	885.65	0.437561
	1098-3	Hex2HexNAc3deHex1	GlcNAcα1-4Galβ1-3(Fucα1-2Galβ1-4GlcNAcβ1-6)GalNAcol	2	0	H2	20.49	3207.7	2.40224	22.2	1883.19	0.934436	22.22	3815.26	2.26179	22.1	4846.42	2.21033	nd	0	0	21.95	5345.92	2.10647	22.07	4155.96	2.05328
	1098-4	Hex2HexNAc3deHex1	Fucα1-2Galβ1-4GlcNAcβ1-3(Galβ1-4GlcNAcβ1-6)GalNAcol	4	0	H2	nd	0	0	24.05	285.05	0.141441	24	1292.55	0.766258	23.9	935.15	0.426499	nd	0	0	nd	0	0	nd	0	0
	1098-5	Hex2HexNAc3deHex1	Fucα1-2Galβ1-3(GlcNAcα1-4Galβ1-4GlcNAcβ1-6)GalNAcol	2	0	H3	24.13	1652.14	1.23729	26.34	1781.85	0.884151	26.28	1166.69	0.691645	26.28	1837.83	0.838189	nd	0	0	26.12	2218.34	0.874101	26.14	1982.47	0.979451
	1112-1	Hex2HexNAc3Sul2	SGalβ1-3GlcNAcβ1-3[Galβ1-4(6S)GlcNAcβ1-6]GalNAcol	4	1	0	nd	0	0	nd	0	0	21.9	588.7	0.348997	21.79	276.96	0.126315	nd	0	0	nd	0	0	nd	0	0
	1112-2	Hex2HexNAc3Sul2	SGalβ1-3GlcNAcβ1-3[Galβ1-4(6S)GlcNAcβ1-6]GalNAcol	4	1	0	nd	0	0	nd	0	0	24.21	222.98	0.132188	nd	0	0	nd	0	0	nd	0	0	nd	0	0
	1114	Hex3HexNAc3	Galβ1-4GlcNAcβ1-3Galβ1-3(Galβ1-4GlcNAcβ1-6)GalNAcol	2	0	0	nd	0	0	19.9	183.8	0.0912013	19.83	482.52	0.286051	19.8	384.48	0.175352	19.64	617.69	0.346754	nd	0	0	nd	0	0
	1120	NeuAc1Hex2HexNAc2Sul1	NeuAcα2-3Galβ1-3[Galβ1-4(6S)GlcNAcβ1-6]GalNAcol	2	1	0	nd	0	0	nd	0	0	20.66	325.07	0.19271	20.63	377.86	0.172333	20.47	285.86	0.160474	nd	0	0	nd	0	0
	1121-1	Hex2HexNAc2deHex2Sul1	Galβ1-3[Fucα1-2Galβ1-4(Fucα-3)(6S)GlcNAcβ1-6]GalNAcol	2	1	y	13.38	415.28	0.311003	14.56	393.02	0.195016	nd	0	0	14.51	215.53	0.0982979	nd	0	0	14.47	554.28	0.218405	14.53	381.77	0.188616
	1121-2	Hex2HexNAc2deHex2Sul1	Fucα1-2Galβ1-3[Fucα1-2Galβ1-4(6S)GlcNAcβ1-6]GalNAcol	2	1	H	25.48	1826.5	1.36786	27.48	2075.87	1.03004	27.74	2251.66	1.33484	27.63	3622.04	1.65192	nd	0	0	27.26	4015.22	1.58213	27.6	2662.65	1.3155
	1155	Hex2HexNAc4	GlcNAcα1-4Galβ1-3(GlcNAcα1-4Galβ1-4GlcNAcβ1-6)GalNAcol	2	0	0	16.8	4578.95	3.42917	18	4206.12	2.08707	17.98	4082.3	2.4201	17.9	5026.07	2.29227	17.86	4254.5	2.38836	17.87	5661.37	2.23077	17.88	4561.51	2.25364
	1162-1	Hex1HexNAc3deHex2Sul1	GlcNAcβ1-3[Fucα1-2Galβ1-(Fucα1-)(6S)GlcNAcβ1-6]GalNAcol	4	1	y	14.11	1671.4	1.25171	15.38	2097.85	1.04095	nd	0	0	15.31	1390.27	0.634068	nd	0	0	15.28	2904.65	1.14453	15.43	2193.73	1.08383
	1162-2	Hex1HexNAc3deHex2Sul1	6SGlcNAcβ1-3[Fucα1-2Galβ1-(Fucα1-)GlcNAcβ1-6]GalNAcol	4	1	y	20.91	685.26	0.513191	22.31	1092	0.541849	nd	0	0	22.31	312.88	0.142697	nd	0	0	22.06	1593.72	0.62798	22.28	982.05	0.485188
	1178-1	Hex2HexNAc3deHex1Sul1	Gal-GlcNAcβ1-3[Gal(Fuc)(6S)GlcNAcβ1-6]GalNAcol	4	1	x	16.49	2416.61	1.8098	17.89	4898.17	2.43046	17.98	280.13	0.166069	17.79	2493.59	1.13726	17.54	9926.06	5.57221	17.55	4585.24	1.80674	17.77	3280.51	1.62076
	1178-2	Hex2HexNAc3deHex1Sul1	Fucα1-2Galβ1-4(6S)GlcNAcβ1-3(Galβ1-4GlcNAcβ1-6)GalNAcol	4	1	H2	nd	0	0	nd	0	0	18.98	1592.31	0.943964	18.84	1521.23	0.693795	nd	0	0	nd	0	0	nd	0	0
	1178-3	Hex2HexNAc3deHex1Sul1	Gal-GlcNAcβ1-3[Gal(Fuc)(6S)GlcNAcβ1-6]GalNAcol	4	1	a/x	nd	0	0	nd	0	0	nd	0	0	19.8	1005.2	0.458447	nd	0	0	nd	0	0	nd	0	0
	1178-4	Hex2HexNAc3deHex1Sul1	Galβ1-4(6S)GlcNAcβ1-3[Fucα1-2Galβ1-4GlcNAcβ1-6]GalNAcol	4	1	H2	nd	0	0	nd	0	0	20.35	1483.93	0.879713	20.21	374.7	0.170891	nd	0	0	nd	0	0	nd	0	0
	1178-5	Hex2HexNAc3deHex1Sul1	Gal-GlcNAcβ1-3[Gal(Fuc)(6S)GlcNAcβ1-6]GalNAcol	4	1	H2	nd	0	0	nd	0	0	21.7	689.52	0.408766	nd	0	0	nd	0	0	nd	0	0	nd	0	0
	1178-6	Hex2HexNAc3deHex1Sul1	Fucα1-2Galβ1-4GlcNAcβ1-3[Galβ1-4(6S)GlcNAcβ1-6]GalNAcol	4	1	H2	nd	0	0	nd	0	0	24.42	1092.07	0.647408	24.31	769.72	0.35105	nd	0	0	nd	0	0	nd	0	0
	1178-7	Hex2HexNAc3deHex1Sul1	Fucα1-2Galβ1-4GlcNAcβ1-3(SGalβ1-4GlcNAcβ1-6)GalNAcol	4	1	H2	nd	0	0	nd	0	0	27.22	783.56	0.464515	nd	0	0	nd	0	0	nd	0	0	nd	0	0
	1186	NeuAc1Hex2HexNAc2deHex1	NeuAcα2-3Galβ1-3(Fucα1-2Galβ1-4GlcNAcβ1-6)GalNAcol	2	0	H2	nd	0	0	nd	0	0	23.16	254.82	0.151064	23.05	451.37	0.205859	nd	0	0	22.9	280.16	0.110393	23.13	194.95	0.0963162
	1202	NeuGc1Hex2HexNAc2deHex1	NeuGcα2-3Galβ1-3[Galβ1-4(Fucα1-3)GlcNAcβ1-6]GalNAcol	2	0	a/x	nd	0	0	17.48	410.45	0.203665	nd	0	0	nd	0	0	17.44	780.78	0.438308	17.24	490.79	0.193388	17.57*	430.3	0.212592
	1235-1	Hex2HexNAc4Sul1	GlcNAcβ1-3[Galβ1-4GlcNAcβ1-3Galβ1-4(6S)GlcNAcβ1-6]GalNAcol	4	1	0	nd	0	0	nd	0	0	19.93	753.15	0.446487	19.8	453.21	0.206698	nd	0	0	nd	0	0	nd	0	0
	1235-2	Hex2HexNAc4Sul1	GlcNAcβ1-3[Galβ1-4(6S)GlcNAcβ1-3Galβ1-4GlcNAcβ1-6]GalNAcol	4	1	0	nd	0	0	nd	0	0	24.1	379	0.224681	nd	0	0	nd	0	0	nd	0	0	nd	0	0
	1243	NeuAc1Hex2HexNAc3	GlcNAcα1-4Galβ1-4GlcNAcβ1-3Galβ1-3(NeuAcα2-6)GalNAcol	1	0	0	16.91	499.75	0.374262	18.31	723.98	0.359238	18.08	222.9	0.132141	nd	0	0	nd	0	0	nd	0	0	nd	0	0
	1244-1	Hex2HexNAc3deHex2	Gal(Fuc)GlcNAcβ1-3[Gal(Fuc)GlcNAcβ1-6]GalNAcol	4	0	a/x	13.53	460.25	0.344681	14.76	464.77	0.230618	nd	0	0	14.61	117.95	0.0537941	14.59	954.49	0.535824	14.57	617.12	0.243166	14.73	378.73	0.187114
	1244-2	Hex2HexNAc3deHex2	Fucα1-2Galβ1-4GlcNAcβ1-3(Fucα1-2Galβ1-3GlcNAcβ1-6)GalNAcol	4	0	H	nd	0	0	nd	0	0	23.37	429.05	0.254352	23.37	925.8	0.422234	nd	0	0	23.22	587.31	0.23142	23.34	378.8	0.187148
	1244-3	Hex2HexNAc3deHex2	Fucα1-2Galβ1-3[GalNAcα1-3(Fucα1-2)Galβ1-4GlcNAcβ1-6]GalNAcol	2	0	A/H	nd	0	0	nd	0	0	26.17	305.15	0.180901	26.18*	676.9	0.308717	nd	0	0	26.01	539.11	0.212428	26.14*	500.2	0.247127
	1244-4	Hex2HexNAc3deHex2	Fucα1-2Galβ1-4GlcNAcβ1-3(Fucα1-2Galβ1-4GlcNAcβ1-6)GalNAcol	4	0	H	nd	0	0	nd	0	0	27.63	1253.88	0.743333	27.53	1831.99	0.835525	nd	0	0	27.47	766.36	0.301972	27.60*	538.3	0.26595
	1258	Hex2HexNAc3deHex1Sul2	Gal(Fuc)(6S)GlcNAcβ1-3(SGalβ1-4GlcNAcβ1-6)GalNAcol	4	1	a/x	18.34	536.76	0.401979	19.79	644.64	0.319869	20.03	183.38	0.108713	20.11	598.49	0.272956	19.95	1121	0.629297	19.66	1232	0.48545	19.88	581.65	0.287368
	1267	Hex2HexNAc2deHex3Sul1	Fucα1-2Galβ1-3[Fucα1-2Galβ1-4(Fucα1-3)(6S)GlcNAcβ1-6]GalNAcol	2	1	y/H	25.48	1564.86	1.17192	27.38	2140.06	1.06189	nd	0	0	27.53	1156.63	0.52751	nd	0	0	27.16	2759.97	1.08752	27.5	2173.85	1.074
	1301-1	Hex2HexNAc4deHex1	GlcNAcα1-4Galβ1-3[GalNAcα1-3(Fucα1-2)Galβ1-4GlcNAcβ1-6]GalNAcol	2	0	A	16.38	1265.57	0.947784	17.68	1461.22	0.725055	17.68	908.48	0.538571	17.48	1383.91	0.631167	17.44	1459.79	0.819485	17.55	1668.74	0.65754	17.57	1302.83	0.643671
	1301-2	Hex2HexNAc4deHex1	GalNAcα1-3(Fucα1-2)Galβ1-3(GlcNAcα1-4Galβ1-4GlcNAcβ1-6)GalNAcol	2	0	0	18.13	230.64	0.172726	19.58*	193.4	0.0959648	nd	0	0	nd	0	0	nd	0	0	nd	0	0	nd	0	0
	1324-1	Hex2HexNAc3deHex2Sul1	Gal(Fuc)GlcNAcβ1-3[Gal(Fuc)(6S)GlcNAcβ1-6]GalNAcol	4	1	a/x	14.11	1028.61	0.770325	15.38	1262.84	0.626619	nd	0	0	15.31*	354.3	0.161587	15.21	2694.22	1.51246	15.18	1715.22	0.675855	15.43	1219.8	0.602649
	1324-2	Hex2HexNAc3deHex2Sul1	Gal(Fuc)GlcNAcβ1-3[Gal(Fuc)(6S)GlcNAcβ1-6]GalNAcol	4	1	a/x	nd	0	0	16.95	493.9	0.245072	nd	0	0	16.85*	117.5	0.0535888	16.81	1345.21	0.755163	16.82	494.5	0.19485	17.04	446.5	0.220596
	1324-3	Hex2HexNAc3deHex2Sul1	Gal-GlcNAcβ1-3[Fucα1-2Gal(6S)GlcNAcβ1-6]GalNAcol	4	1	b/y	15.66	434.49	0.325389	17.68	1624.77	0.806208	nd	0	0	17.69	673.85	0.307326	nd	0	0	17.55	1553.66	0.612195	17.67	1059.68	0.523541
	1324-4	Hex2HexNAc3deHex2Sul1	Gal-GlcNAcβ1-3[Fucα1-2Gal(6S)GlcNAcβ1-6]GalNAcol	4	1	b/y	nd	0	0	18.74	1228.52	0.60959	nd	0	0	18.63	1230.4	0.561155	nd	0	0	18.6	2448.71	0.964875	18.72	1281.75	0.633256
	1324-5	Hex2HexNAc3deHex2Sul1	Fucα1-2Galβ1-3GlcNAcβ1-3[Fucα1-2Galβ1-3(6S)GlcNAcβ1-6]GalNAcol	4	1	H	nd	0	0	20.62	665.15	0.330046	20.66	1852.12	1.09799	20.52	2139.71	0.975869	nd	0	0	20.48	1362.69	0.536946	20.6	836.91	0.41348
	1324-6	Hex2HexNAc3deHex2Sul1	Fucα1-2Galβ1-3GlcNAcβ1-3[Fucα1-2Galβ1-3(6S)GlcNAcβ1-6]GalNAcol	4	1	H	nd	0	0	22.91	446.36	0.221483	22.95	1799	1.0665	22.84	1951.86	0.890195	nd	0	0	22.69	1024.23	0.403581	22.92	522.44	0.258115
	1324-7	Hex2HexNAc3deHex2Sul1	Fucα1-2Gal-GlcNAcβ1-3[Gal-(Fuc)(6S)GlcNAcβ1-6]GalNAcol	4	1	H/a/x	nd	0	0	23.74	280.45	0.139159	nd	0	0	nd	0	0	nd	0	0	23.53	353.97	0.139476	23.65	221.73	0.109547
	1331	NeuAc2Hex2HexNAc2	NeuAcα2-3Galβ1-3(NeuAcα2-3Galβ1-4GlcNAcβ1-6)GalNAcol	2	0	0	22.16	1741.58	1.30427	23.85	2136.07	1.05991	24.1	1563.14	0.926671	23.9	2518.62	1.14868	23.75	2530.14	1.42035	23.73	2705.49	1.06605	23.97	2866.49	1.41621
	1332	NeuAc1Hex2HexNAc2deHex2	NeuAcα2-3Gaβ1-3[Fucα1-2Galβ1-4(Fucα1-3)GlcNAcβ1-6]GalNAcol	2	0	y	21.12	146.54	0.109744	22.81	166.89	0.0828106	nd	0	0	nd	0	0	nd	0	0	22.58	408.1	0.160805	22.58	214.67	0.106059
	1339	NeuGc1Hex2HexNAc3Sul1	HexNAc-(S)Galβ1-4GlcNAcβ1-3Galβ1-3(NeuGcα2-6)GalNAcol	1	1	0	nd	0	0	20.21	361.59	0.17942	20.35	534.3	0.316747	20.21	548.02	0.249938	19.95	641.16	0.359929	20.07	577.76	0.227657	20.19	341.31	0.168626
	1348	NeuGc1Hex2HexNAc2deHex2	NeuGcα2-3Galβ1-3[Fucα1-2Gal-(Fuc)GlcNAcβ1-6]GalNAcol	2	0	y	20.8	370.2	0.277242	22.41	516.99	0.25653	nd	0	0	nd	0	0	nd	0	0	22.27	836.55	0.329629	22.5	581.73	0.287407
	1381	Hex2HexNAc4deHex1Sul1	Gal-GlcNAcβ1-3Gal-(Fuc)(6S)GlcNAcβ1-3(GlcNAcβ1-6)GalNAcol	4	1	a/x	17.4	569.42	0.426438	18.74	897.92	0.445547	nd	0	0	18.95	1093.21	0.498586	18.49	711.5	0.399416	18.5	1267.59	0.499474	18.72	858.72	0.424256
	1390-1	Hex2HexNAc3deHex3	Gal(Fuc)GlcNAcβ1-3[Fucα1-2Gal(Fuc)GlcNAcβ1-6]GalNAcol	4	0	a/x/b/y	18.96	351.06	0.262909	20	188.6	0.093583	nd	0	0	nd	0	0	nd	0	0	19.76	220.03	0.0866993	19.88	201.85	0.0997252
	1390-2	Hex2HexNAc3deHex3	GalNAcα1-3(Fucα1-2)Galβ1-3[Fucα1-2Gal(Fuc)GlcNAcβ1-6]GalNAcol	2	0	a/x/b/y	21.74	419.2	0.313939	20.72	489.48	0.242879	nd	0	0	nd	0	0	nd	0	0	20.38	617.07	0.243147	20.49	392.23	0.193784
	1390-3	Hex2HexNAc3deHex3	Fucα1-2Gal-GlcNAcβ1-3[Fucα1-2Gal(Fuc)GlcNAcβ1-6]GalNAcol	4	0	H/b/y	nd	0	0	23.23	416.27	0.206553	nd	0	0	nd	0	0	nd	0	0	23.11	762.35	0.300392	23.13	478.42	0.236366
	1390-4	Hex2HexNAc3deHex3	Fucα1-2Gal-(Fuc)GlcNAcβ1-3(Fucα1-2Gal-GlcNAcβ1-6)GalNAcol	4	0	H/b/y	22.47	285.14	0.213541	23.85	132.5	0.0657463	nd	0	0	nd	0	0	nd	0	0	23.73	606.6	0.239021	23.86	389.47	0.19242
	1404-1	Hex2HexNAc3deHex2Sul2	SGal-(Fuc)GlcNAcβ1-3[Gal-(Fuc)(6S)GlcNAcβ1-6]GalNAcol	4	1	a/x	14.89	350.91	0.262796	16.07	298.02	0.147877	nd	0	0	16.08*	117.4	0.0535432	15.99	228.39	0.128212	16	241.65	0.0952183	16.21	128.96	0.0637134
	1404-2	Hex2HexNAc3deHex2Sul2	SGal-(Fuc)(6S)GlcNAcβ1-3[Gal-(Fuc)GlcNAcβ1-6]GalNAcol	4	1	a/x	16.28	255.97	0.191696	17.68*	226.5	0.112389	nd	0	0	17.59*	127.9	0.058332	17.44*	215.9	0.1212	17.55	606.37	0.23893	17.67*	287.5	0.142041
	1404-3	Hex2HexNAc3deHex2Sul2	SGal-(Fuc)(6S)GlcNAcβ1-3(Fucα1-2Gal-GlcNAcβ1-6)GalNAcol	4	1	a/x and H1/2	18.96	193.17	0.144665	20.31*	135.2	0.067086	nd	0	0	20.32*	241.5	0.110142	nd	0	0	20.27*	231.6	0.0912583	20.39	238.42	0.117793
	1406	Hex3HexNAc3deHex2	Fucα1-2Galβ1-4GlcNAcβ1-3(Fucα1-2Galβ1-4GlcNAcβ1-6)Galβ1-3GalNAcol	1	0	H2	nd	0	0	nd	0	0	nd	0	0	26.91	557.17	0.254111	nd	0	0	26.85	684.06	0.269543	26.88	473.74	0.234054
	1420	Hex3HexNAc3deHex1Sul2	Not assign	2	1	a/x	nd	0	0	21.14*	188.3	0.0934342	nd	0	0	nd	0	0	21	756.9	0.424902	21.11	637.04	0.251015	21.23*	153.9	0.0760352
	1428	NeuGc1Hex2HexNAc2deHex2Sul1	NeuGcα2-3Galβ1-3[Fucα1-2Galβ1-(Fucα1-)(6S)GlcNAcβ1-6]GalNAcol	2	1	b/y	nd	0	0	17.37	228.86	0.11356	nd	0	0	nd	0	0	nd	0	0	17.35	428.46	0.168828	17.46	194.8	0.0962421
	1447	Hex2HexNAc4deHex2	GalNAcα1-3(Fucα1-2)Galβ1-3[GalNAcα1-3(Fucα1-2)Galβ1-4GlcNAcβ1-6]GalNAcol	2	0	A	17.92	226.3	0.169476	19.37	256.2	0.127126	19.40*	183	0.108487	19.27	443.64	0.202333	nd	0	0	19.23	426.95	0.168233	19.35	332.82	0.164432
	1463	Hex3HexNAc4deHex1	Gal-GlcNAcβ1-3(Fucα1-2Galβ1-4GlcNAcβ1-6)Galβ1-3(GlcNAcβ1-6)GalNAcol	2	0	H2	nd	0	0	22.62	209.43	0.103919	22.64	921.18	0.5461	22.52	446.2	0.203501	nd	0	0	22.37	536.87	0.211545	22.81	467.07	0.230759
	1470-1	Hex2HexNAc3deHe3Sul1	Fucα1-2Gal-(Fuc)(6S)GlcNAcβ1-3[Gal-(Fuc-)GlcNAcβ1-6]GalNAcol	4	1	b/y and a/x	14.72	664.48	0.497629	15.93	889.91	0.441572	nd	0	0	15.87	362.12	0.165154	nd	0	0	15.8	694.65	0.273716	15.87	520.52	0.257166
	1470-2	Hex2HexNAc3deHe3Sul1	Gal-(Fuc-)GlcNAcβ1-3[Fucα1-2Gal-(Fuc)(6S)GlcNAcβ1-6]GalNAcol	4	1	b/y and a/x	17.71	1689.3	1.26512	19.05	1881.35	0.933523	nd	0	0	19.05	1610.02	0.73429	nd	0	0	18.92	3529.17	1.39061	19.04	1870.22	0.923993
	1470-3	Hex2HexNAc3deHe3Sul1	Fucα1-2Gal-(6S)GlcNAcβ1-3[Fucα1-2Gal-(Fuc)GlcNAcβ1-6]GalNAcol	4	1	b/y and H	19.59	479.3	0.358947	20.83	536.5	0.26621	nd	0	0	21.26	744.5	0.339548	nd	0	0	20.69	700.1	0.275863	20.91	529.1	0.261405
	1470-4	Hex2HexNAc3deHe3Sul1	Fucα1-2Gal-(6S)GlcNAcβ1-3[Fucα1-2Gal-(Fuc)GlcNAcβ1-6]GalNAcol	4	1	b/y and H	20.49	491.4	0.368009	21.88	724.5	0.359496	nd	0	0	21.79	350.8	0.159991	nd	0	0	21.64	741.7	0.292255	21.76	527	0.260367
	1470-5	Hex2HexNAc3deHe3Sul1	Fucα1-2Gal-(Fuc)GlcNAcβ1-3[Fucα1-2Gal-(6S)GlcNAcβ1-6]GalNAcol	4	1	b/y and a/x	21.85	157.28	0.117787	23.33	308	0.152829	nd	0	0	nd	0	0	nd	0	0	23.22	953.02	0.375522	23.44	369.02	0.182316
	1536	Hex2HexNAc3deHex4	Fucα1-2Gal(Fuc)GlcNAcβ1-3[Fucα1-2Gal(Fuc)GlcNAcβ1-6]GalNAcol	4	0	b/y	21.33	625.44	0.468392	22.91	859.41	0.426438	nd	0	0	nd	0	0	nd	0	0	22.69	791.03	0.311693	22.81	632.42	0.312451
	1609-1	Hex3HexNAc4deHex2	Fucα1-2Galβ1-4GlcNAcβ1-3(GlcNAcβ1-6)Galβ1-3(Fucα1-2Galβ1-4GlcNAcβ1-6)GalNAcol	2	0	H	nd	0	0	nd	0	0	24.83	359.19	0.212937	24.73	755.55	0.344588	nd	0	0	24.57	424.33	0.1672	24.69	313.83	0.15505
	1609-2	Hex3HexNAc4deHex2	Fucα1-2Galβ1-4GlcNAcβ1-3(Fucα1-2Galβ1-4GlcNAcβ1-6)Galβ1-3(GlcNAcβ1-6)GalNAcol	2	0	H	nd	0	0	26.86	253.78	0.125925	26.9	498.36	0.295441	26.8	743.65	0.33916	nd	0	0	26.64	602.32	0.237335	26.77	477.04	0.235684
	1616	Hex2HexNAc3deHex4Sul1	Fucα1-2Gal(Fuc)GlcNAcβ1-3[Fucα1-2Gal-(Fuc)(6S)GlcNAcβ1-6]GalNAcol	4	1	b/y	19.07	371.1	0.277916	20.31	974.06	0.483327	nd	0	0	nd	0	0	nd	0	0	20.17	1144.15	0.450834	20.29	807.51	0.398955
	1727	NeuGc1Hex3HexNAc3deHex1Sul2	Not assign	?	1	?	nd	0	0	21.35	398.99	0.197978	nd	0	0	21.48	475.65	0.216932	21.21	508.26	0.285323	21.53	517.93	0.204082	21.44	339.22	0.167594
	1850-1	NeuGc1Hex3HexNAc4deHex1Sul1	Not assign	4	1	?	nd	0	0	20.62	716.27	0.355412	nd	0	0	nd	0	0	20.47	2750.95	1.5443	20.59	1749.55	0.689382	20.81	540	0.26679
	1850-2	NeuGc1Hex3HexNAc4deHex1Sul1	Not assign	4	1	?	nd	0	0	nd	0	0	23.79	1450.23	0.859735	23.58	1649.92	0.752487	nd	0	0	nd	0	0	nd	0	0
	1885	Hex4HexNAc6	GlcNAcα1-4Galβ1-4GlcNAcβ1-3(Galβ1-4GlcNAcβ1-6)Galβ1-3(GlcNAcα1-4Galβ1-4GlcNAcβ1-6)GalNAcol	2	0	0	nd	0	0	21.67	318.96	0.158267	21.7	210.36	0.124707	21.58	226.53	0.103315	21.53	481.99	0.270575	21.53	282.32	0.111244	21.65	215.82	0.106627
	1914	NeuAc1Hex3HexNAc4deHex1Sul2	Not assign	4	1	?	nd	0	0	22.81	368.27	0.182735	23.16	549.76	0.325912	23.16	855.32	0.39009	22.9	511.7	0.287254	22.9	997.07	0.392879	nd	0	0
	1915	Hex3HexNAc4deHex3Sul2	Not assign	4	1	?	17.71	518.89	0.388596	19.26	865.49	0.429455	nd	0	0	19.37	912.76	0.416287	19.32	732.83	0.41139	19.44	986.61	0.388758	19.35	742.98	0.367074
	1974	Hex4HexNAc5deHex2	Fucα1-2Galβ1-4GlcNAcβ1-3(Fucα1-2Galβ1-4GlcNAcβ1-6)Galβ1-3(GlcNAcα1-4Galβ1-4GlcNAcβ1-6)GalNAcol	2	0	H	24.44	397.3	0.297538	nd	0	0	25.96	338.25	0.200524	25.86	384.14	0.175197	nd	0	0	25.91	762.6	0.30049	25.83	520.53	0.257171
	2088	Hex4HexNAc7	GlcNAcα1-4Galβ1-4GlcNAcβ1-3(GlcNAcα1-4Galβ1-4GlcNAcβ1-6)Galβ1-3(GlcNAcα1-4Galβ1-4GlcNAcβ1-6)GalNAcol	2	0	0	20.91	242.84	0.181863	21.99	287.2	0.142508	22.01*	238.2	0.141211	22	325.32	0.14837	21.95	226.37	0.127078	21.85	364.06	0.143452	21.97	337.27	0.16663
	2223-1	NeuAc2Hex5HexNAc4	NeuAcα2-3Galβ1-4GlcNAcβ1-2Manα1-3(NeuAcα2-6Galβ1-4GlcNAcβ1-2Manα1-6)Manβ1-4GlcNAcβ1-4GlcNAcol	N	0	0	22.16	505.98	0.378928	23.12	974.91	0.483749	23.16	528.72	0.313439	23.05	1559.9	0.711432	22.9	1033.99	0.580453	23.01	797.4	0.314203	23.02	1162.6	0.574389
	2223-2	NeuAc2Hex5HexNAc4	NeuAcα2-6Galβ1-4GlcNAcβ1-2Manα1-3(NeuAcα2-3Galβ1-4GlcNAcβ1-2Manα1-6)Manβ1-4GlcNAcβ1-4GlcNAcol	N	0	0	23.71	560.37	0.419661	24.79	974.39	0.483491	24.94	412.85	0.244748	24.83	1055.28	0.481287	24.69	744.23	0.41779	24.15	1136.43	0.447792	24.28	595.66	0.294289
	2223-3	NeuAc2Hex5HexNAc4	NeuAcα2-3Galβ1-4GlcNAcβ1-2Manα1-3(NeuAcα2-3Galβ1-4GlcNAcβ1-2Manα1-6)Manβ1-4GlcNAcβ1-4GlcNAcol	N	0	0	24.75	495.5	0.37108	25.92	1506.04	0.747295	26.07	1046.58	0.62044	26.07	1084.05	0.494408	25.73	1706.39	0.957919	25.81	1275.7	0.502669	25.93	1415.37	0.699272
	2588-1	NeuAc2Hex6HexNAc5	2NeuAc+Galβ1-4GlcNAcβ1-2(Galβ1-4GlcNAcβ1-6)Manα1-3(Galβ1-4GlcNAcβ1-2Manα1-6)Manβ1-4GlcNAcβ1-4GlcNAcol	N	0	0	24.02	987.71	0.739695	24.89	2869.73	1.42396	24.94	1943.77	1.15232	24.73	432.37	0.197193	24.69	421.3	0.236506	24.88	1683.77	0.663463	25.22	1444.43	0.713629
	2588-2	NeuAc2Hex6HexNAc5	2NeuAc+Galβ1-4GlcNAcβ1-2(Galβ1-4GlcNAcβ1-6)Manα1-3(Galβ1-4GlcNAcβ1-2Manα1-6)Manβ1-4GlcNAcβ1-4GlcNAcol	N	0	0	25.07	1102.5	0.825661	26.34	3071.07	1.52386	26.49	2062.97	1.22298	26.39	1902.66	0.867756	26.15	2885.26	1.6197	26.12	2701.73	1.06457	26.35	1471.31	0.726909
	2588-3	NeuAc2Hex6HexNAc5	2NeuAc+Galβ1-4GlcNAcβ1-2(Galβ1-4GlcNAcβ1-6)Manα1-3(Galβ1-4GlcNAcβ1-2Manα1-6)Manβ1-4GlcNAcβ1-4GlcNAcol	N	0	0	26.43	1030.49	0.771733	27.48	2613.7	1.29691	27.74	2877.79	1.70603	27.53	1205.23	0.549675	27.4	1614.95	0.906587	27.37	2812.83	1.10835	27.6	1950.84	0.963824
	2880-1	NeuAc3Hex6HexNAc5	NeuAcα2-6Galβ1-4GlcNAcβ1-2(NeuAcα2-6Galβ1-4GlcNAcβ1-6)Manα1-3(NeuAcα2-6Galβ1-4GlcNAcβ1-2Manα1-6)Manβ1-4GlcNAcβ1-4GlcNAcol	N	0	0	24.02	1216.32	0.910901	25.20*	1612.4	0.80007	24.94	1376.87	0.816245	25.35	2315.84	1.0562	24.69	2465.28	1.38394	24.78	2055.54	0.809953	24.9	2104.29	1.03964
	2880-2	NeuAc3Hex6HexNAc5	NeuAcα2-6Galβ1-4GlcNAcβ1-2(NeuAcα2-3Galβ1-4GlcNAcβ1-6)Manα1-3(NeuAcα2-6Galβ1-4GlcNAcβ1-2Manα1-6)Manβ1-4GlcNAcβ1-4GlcNAcol	N	0	0	24.96	3856.71	2.88829	26.23	7034.32	3.49042	25.04	1072.49	0.635801	26.28	7206.8	3.28684	26.15	6964.06	3.90942	26.12	6860.8	2.70339	26.35	6713.43	3.31681
	2880-3	NeuAc3Hex6HexNAc5	NeuAcα2-3Galβ1-4GlcNAcβ1-2(NeuAcα2-3Galβ1-4GlcNAcβ1-6)Manα1-3(NeuAcα2-6Galβ1-4GlcNAcβ1-2Manα1-6)Manβ1-4GlcNAcβ1-4GlcNAcol	N	0	0	26.32	2988.12	2.2378	27.58	4021.75	1.99559	27.84	6137.98	3.63876	27.63	5882.88	2.68304	27.51	4538.53	2.5478	26.95	6158.54	2.42667	27.19	7776.53	3.84204
	2880-4	NeuAc3Hex6HexNAc5	NeuAcα2-3Galβ1-4GlcNAcβ1-2(NeuAcα2-3Galβ1-4GlcNAcβ1-6)Manα1-3(NeuAcα2-3Galβ1-4GlcNAcβ1-2Manα1-6)Manβ1-4GlcNAcβ1-4GlcNAcol	N	0	0	27.34	5374.56	4.025	28.62	12204.9	6.05605	28.89	6456.04	3.82731	28.57	10356.5	4.72334	28.34	7936.66	4.45541	28.41	8785.61	3.46183	28.75	9139.32	4.51533
	3171-1	NeuAc4Hex6HexNAc5	NeuAcα2-6+NeuAcα2-3Galβ1-4GlcNAcβ1-2(NeuAcα2-3Galβ1-4GlcNAcβ1-6)Manα1-3(NeuAcα2-3Galβ1-4GlcNAcβ1-2Manα1-6)Manβ1-4GlcNAcβ1-4GlcNAcol	N	0	0	28.21	575.82	0.431231	26.02	781.46	0.387759	26.49	1192.14	0.706732	26.28	1184.4	0.540175	25.94	1342.79	0.753804	26.43	1588.94	0.626096	26.25	2452.28	1.21156
	3171-2	NeuAc4Hex6HexNAc5	NeuAcα2-6+NeuAcα2-3Galβ1-4GlcNAcβ1-2(NeuAcα2-3Galβ1-4GlcNAcβ1-6)Manα1-3(NeuAcα2-3Galβ1-4GlcNAcβ1-2Manα1-6)Manβ1-4GlcNAcβ1-4GlcNAcol	N	0	0	29.35	1791.61	1.34174	27.69	3377.45	1.67589	27.95	1196.47	0.709299	27.94	1701.53	0.776026	27.51	1674.35	0.939932	27.58	1185.41	0.467092	27.81	1517.98	0.749967
	3171-3	NeuAc4Hex6HexNAc5	NeuAcα2-6+NeuAcα2-3Galβ1-4GlcNAcβ1-2(NeuAcα2-3Galβ1-4GlcNAcβ1-6)Manα1-3(NeuAcα2-3Galβ1-4GlcNAcβ1-2Manα1-6)Manβ1-4GlcNAcβ1-4GlcNAcol	N	0	0	30.91	3616.27	2.70822	28.73	4847.23	2.40519	28.99	2300.09	1.36355	28.99	3862.85	1.76175	28.55	4657.45	2.61456	28.83	4149.4	1.635	29.06	5352.87	2.64462
								133529	100		201532	100		168683	100		219262	100		178135	100		253785	100		202406	100
	Footnote:
	[1]	mass of strucutre in negative ion mode; mass with hyphens indicates the isomeric structures;
	[2]	Hex, hexose; HexNAc, N-acetylhexosamine; deHex, fucose; NeuAc, N-acetylneuraminic acid; NeuGc, N-acetyl glycolylneuraminic acid; S, sulphate
	[3]	structures are given in the text according following rules: the structure is described clockwise and left-to-right where reducing end locates righmost side (as shown in cartoon figure); "+" is used for uncertain location
		The cartoon figure is described as "NeuAcα2-6Galβ1-4GlcNAcβ1-2(Galβ1-4GlcNAcβ1-4)Manα1-3(GlcNAcβ1-4)(Galβ1-4GlcNAcβ1-2Manα1-6)Manβ1-4GlcNAcβ1-4(Fucα1-6)GlcNAcol"
	[4]	Types of O-glycans: core 1 (1), core 2 (2) and peeling products (p); presence (1) and absence (0) of GlcNAcα1-4Galβ and blood type A;
	[5]	Retention time (RT) of selected structure on LC;
	[6]	The intensity is area-under-the-curves (AUCs) of each glycan. For comparsion of glycan abundances between samples, the intensity is normalised to total AUC (summed AUCs of all glycans in a sample) and expressed as a percentage.

## Sheet: Human N-glycan_Fucosidases
						BA_10219Ngly_cont			BA_190219Ngly_0010		AmGH29A	BA_190219_Ngly_846		AmGH29D	BA_190219_Ngly_392		AmGH29C	BA_190219_Ngly_146		AmGH29B
						Control [4]			Amuc_0010			Amuc_0846			Amuc_0392			Amuc_0146
	Mass[1]	Composition[2]	Putative structures [3]	Fuccosylation	sialylation	RT [5]	Intensity [6]	Percentage	RT	Intensity	Percentage2	RT2	Intensity2	Percentage5	RT3	Intensity3	Percentage8	RT4	Intensity4	Percentage11
	1317	Hex3HexNAc4	GlcNAcβ1-2Manα1-3(GlcNAcβ1-2Manα1-6)Manβ1-4GlcNAcβ1-4GlcNAcol	0	0	21.53*	278.6	0.368383	21.2	279.63	0.495105	21.37*	239.2	0.408089	21.42	243.91	0.487436	21.47	469.69	0.694905
	1463-1	Hex3HexNAc4deHex1	GlcNAcβ1-2Manα1-3(Manα1-6)(GlcNAcβ1-4)Manβ1-4GlcNAcβ1-4(Fucα1-6)GlcNAcol	1	0	16.89	742.11	0.981267	16.39	380.19	0.673153	16.49	540.05	0.921355	16.47	476.39	0.95203	16.55	485.83	0.718784
	1463-2	Hex3HexNAc4deHex1	GlcNAcβ1-2Manα1-3(GlcNAcβ1-2Manα1-6)Manβ1-4GlcNAcβ1-4(Fucα1-6)GlcNAcol	1	0	18.69	10568.7	13.9747	18.27	7625.05	13.5007	18.3	7839.52	13.3747	18.41	6803.81	13.5969	18.36	10125.2	14.9802
	1479	Hex4HexNAc4	Galβ1-4GlcNAcβ1-2Manα1-3(GlcNAcβ1-2Manα1-6)Manβ1-4GlcNAcβ1-4GlcNAcol	0	0	17.17	473.23	0.625736	16.78	312.64	0.553551	16.77	516.87	0.881809	16.85	420.42	0.840178	16.84	632.73	0.936122
	1625-1	Hex4HexNAc4deHex1	Galβ1-4GlcNAcβ1-2Manα1-3(GlcNAcβ1-2Manα1-6)Manβ1-4GlcNAcβ1-4(Fucα1-6)GlcNAcol	1		17.64	1744.41	2.30658	17.23	1034.91	1.83238	17.15	1072.23	1.82928	17.21	970.25	1.93897	17.31	944.14	1.39685
	1625-2	Hex4HexNAc4deHex1	GlcNAcβ1-2Manα1-3(Galβ1-4GlcNAcβ1-2Manα1-6)Manβ1-4GlcNAcβ1-4(Fucα1-6)GlcNAcol	1	0	19.35	9914.35	13.1094	18.93	10115	17.9094	18.98	14080.3	24.0218	19.07	11184.2	22.3508	19.02	15677.3	23.1946
	1641	Hex5HexNAc4	Galβ1-4GlcNAcβ1-2Manα1-3(Galβ1-4GlcNAcβ1-2Manα1-6)Manβ1-4GlcNAcβ1-4GlcNAcol	0	0	18.11	581.43	0.768806	17.7	488.16	0.864322	17.72*	387.7	0.661438	17.74	201.49	0.402663	17.79	475.67	0.703752
	1666	Hex3HexNAc5deHex1	GlcNAcβ1-2Manα1-3(GlcNAcβ1-4)(GlcNAcβ1-2Manα1-6)Manβ1-4GlcNAcβ1-4(Fucα1-6)GlcNAcol	1	0	15.77	1512.78	2.0003	15.37	959.47	1.69881	15.36	1000.07	1.70618	15.36	1237.46	2.47297	15.43	1444.94	2.13778
	1682	Hex4HexNAc5	GlcNAcβ1-2Manα1-3(GlcNAcβ1-4)(Galβ1-4GlcNAcβ1-2Manα1-6)Manβ1-4GlcNAcβ1-4GlcNAcol	0	0	14.48*	361.3	0.477735	14.06	133.2	0.23584	14.03	152.49	0.260156	14.12	222.73	0.445109	14.08	200.71	0.29695
	1787	Hex5HexNAc4deHex1	Galβ1-4GlcNAcβ1-2Manα1-3(Galβ1-4GlcNAcβ1-2Manα1-6)Manβ1-4GlcNAcβ1-4(Fucα1-6)GlcNAcol	1	0	20.02	12359.3	16.3423	19.69	9201.67	16.2922	19.74	8678.78	14.8065	19.82	5709.67	11.4104	19.77	9410.77	13.9232
	1828	Hex4HexNAc5deHex1	GlcNAcβ1-2Manα1-3(GlcNAcβ1-4)(Galβ1-4GlcNAcβ1-2Manα1-6)Manβ1-4GlcNAcβ1-4(Fucα1-6)GlcNAcol	1	0	16.7	5438.78	7.19152	16.12	1561.07	2.76398	16.21	2428.59	4.14331	16.19	2565.23	5.12642	16.17	2940.2	4.35002
	1916	NeuAc1Hex4HexNAc4deHex1	GlcNAcβ1-2Manα1-3(NeuAcα2-6Galβ1-4GlcNAcβ1-2Manα1-6)Manβ1-4GlcNAcβ1-4(Fucα1-6)GlcNAcol	1	1	20.56	1577.49	2.08586	20.25	920.3	1.62946	20.31	952.76	1.62546	20.47	912.06	1.82268	20.33	1014.8	1.50139
	1990	Hex5HexNAc5deHex1	Galβ1-4GlcNAcβ1-2Manα1-3(GlcNAcβ1-4)(Galβ1-4GlcNAcβ1-2Manα1-6)Manβ1-4GlcNAcβ1-4(Fucα1-6)GlcNAcol	1	0	16.98	4508.08	5.96088	16.49	2333.95	4.13242	16.49	1912.75	3.26326	16.57	2291.17	4.57873	16.55	2689.02	3.9784
	2078	NeuAc1Hex5HexNAc4deHex1	NeuAcα2-6Galβ1-4GlcNAcβ1-2Manα1-3(Galβ1-4GlcNAcβ1-2Manα1-6)Manβ1-4GlcNAcβ1-4(Fucα1-6)GlcNAcol	1	1	19.63	557.03	0.736542	19.31	419.21	0.742241	19.36*	352.8	0.601896	19.35	340.08	0.679625	19.4	447.83	0.662563
	2078	NeuAc1Hex5HexNAc4deHex1	Galβ1-4GlcNAcβ1-2Manα1-3(NeuAcα2-6Galβ1-4GlcNAcβ1-2Manα1-6)Manβ1-4GlcNAcβ1-4(Fucα1-6)GlcNAcol	1	1	21.14	5230.35	6.91592	20.82	5917.5	10.4774	20.89	5129.28	8.75084	21.05	4684.29	9.36121	20.9	6147.37	9.09502
	2119	NeuAc1Hex4HexNAc5deHex1	NeuAcα2-6GlcNAcβ1-2Manα1-3(GlcNAcβ1-4)(Galβ1-4GlcNAcβ1-2Manα1-6)Manβ1-4GlcNAcβ1-4(Fucα1-6)GlcNAcol	1	1	17.64	560.59	0.741249	17.33	370.08	0.655253	17.34	721.12	1.23027	17.31	695.22	1.38935	17.41	792.15	1.17198
	2135	NeuAc1Hex5HexNAc5	Galβ1-4GlcNAcβ1-2Manα1-3(GlcNAcβ1-4)(NeuAcα2-6Galβ1-4GlcNAcβ1-2Manα1-6)Manβ1-4GlcNAcβ1-4GlcNAcol	0	1	16.7	398.74	0.527241	16.21*	440	0.779051	16.11*	458.6	0.782397	16.19	307.29	0.614096	16.26	528.01	0.781189
	2223	NeuAc2Hex5HexNAc4	NeuAcα2-6Galβ1-4GlcNAcβ1-2Manα1-3(NeuAcα2-6Galβ1-4GlcNAcβ1-2Manα1-6)Manβ1-4GlcNAcβ1-4GlcNAcol	0	1	20.56	463.12	0.612368	20.25	430.27	0.761823	20.31	538.48	0.918677	20.38*	457.9	0.915079	20.24	661.88	0.97925
	2281	NeuAc1Hex5HexNAc5deHex1	NeuAcα2-6Galβ1-4GlcNAcβ1-2Manα1-3(GlcNAcβ1-4)(Galβ1-4GlcNAcβ1-2Manα1-6)Manβ1-4GlcNAcβ1-4(Fucα1-6)GlcNAcol	1	1	18.31	5825.8	7.70326	17.89	3970.39	7.02986	17.92	3467.73	5.91614	18.03	3189.43	6.37384	17.98	4504.64	6.6646
	2369	NeuAc2Hex5HexNAc4deHex1	NeuAcα2-6Galβ1-4GlcNAcβ1-2Manα1-3(NeuAcα2-6Galβ1-4GlcNAcβ1-2Manα1-6)Manβ1-4GlcNAcβ1-4(Fucα1-6)GlcNAcol	1	1	22.01	6192.3	8.18787	21.77	4479.64	7.93152	21.95	3736.98	6.3755	21.97	3194.83	6.38463	21.85	4152.26	6.14326
	2426	NeuAc2Hex5HexNAc5	NeuAcα2-6Galβ1-4GlcNAcβ1-2Manα1-3(GlcNAcβ1-4)(NeuAcα2-6Galβ1-4GlcNAcβ1-2Manα1-6)Manβ1-4GlcNAcβ1-4GlcNAcol	0	1	18.02	573.5	0.75832	7.8	450.2	0.797111	17.82*	285	0.486226	17.84*	242	0.483619	17.79	417.36	0.617483
	2572	NeuAc2Hex5HexNAc5deHex1	NeuAcα2-6Galβ1-4GlcNAcβ1-2Manα1-3(GlcNAcβ1-4)(NeuAcα2-6Galβ1-4GlcNAcβ1-2Manα1-6)Manβ1-4GlcNAcβ1-4(Fucα1-6)GlcNAcol	1	1	19.63	5765.66	7.62374	19.31	4656.39	8.24447	19.36	4123.43	7.0348	19.45	3689.57	7.37333	19.4	3427.99	5.0717
							75627.7	100		56479	100		58614.7	100		50039.4	100		67590.5	100
	Footnote:
	[1]	mass of strucutre in negative ion mode; mass with hyphens indicates the isomeric structures;
	[2]	Hex, hexose; HexNAc, N-acetylhexosamine; deHex, fucose; NeuAc, N-acetylneuraminic acid; NeuGc, N-acetyl glycolylneuraminic acid; S, sulphate
	[3]	structures are given in the text according following rules: the structure is described clockwise and left-to-right where reducing end locates righmost side (as shown in cartoon figure); "+" is used for uncertain location
		The cartoon figure is described as "NeuAcα2-6Galβ1-4GlcNAcβ1-2(Galβ1-4GlcNAcβ1-4)Manα1-3(GlcNAcβ1-4)(Galβ1-4GlcNAcβ1-2Manα1-6)Manβ1-4GlcNAcβ1-4(Fucα1-6)GlcNAcol"
	[4]	Name of sample
	[5]	Retention time (RT) of selected structure on LC;
	[6]	The intensity is area-under-the-curves (AUCs) of each glycan. For comparsion of glycan abundances between samples, the intensity is normalised to total AUC (summed AUCs of all glycans in a sample) and expressed as a percentage.

## Sheet: PCM_SIalidases
								JC_210812C1			JC_210812C2			JC_210812C3		AmGH33A	JC_210812C5		AmGH181	JC_210812C4		AmGH33B
								Control			Amuc623			Amuc625			Amuc1547			Amuc1835
	Species	Name	Sample name	Neu	Sul	Core	Fuc	RT7	Intensity7	Percentage5	RT8	Intensity8	Percentage44	Percentage22	Percentage23	Percentage24	RT9	Intensity9	Percentage6	Percentage32	Percentage33	Percentage34
	384	Hex1HexNAc1	Galβ1-3GalNAcol	0	0	1	0	10.64	1192.01	0.196597	10.59	579.41	0.101704	10.63	2918.35	0.534507	10.6	2379.73	0.400868	10.62	1291.21	0.286058
	425-1	HexNAc2	GlcNAcβ1-3GalNAcol	0	0	3	0	11.05	405.74	0.0669182	11.12	129.28	0.0226925	11.07	3388.13	0.62055	11.07	1960.27	0.330209	11.1	1508.89	0.334283
	425-2	HexNAc2	GalNAcα1-3GalNAcol	0	0	5	0	13.44	1837.39	0.303038	13.43	1032.77	0.181282	13.4	9759.27	1.78745	13.38	6384.95	1.07555	13.34	9306.84	2.06186
	505	HexNAc2Sul1	6SGlcNAcβ1-6GalNAcol	0	1	0	0	nd	0	0	nd	0	0	12.22	661.52	0.12116	12.01	564.13	0.0950283	12.01	670.01	0.148436
	513	NeuAc1HexNAc1	NeuAcα2-6GalNAcol	1	0	0	0	11.73	1568.46	0.258684	11.77	1549.87	0.272048	nd	0	0	11.63	8176.02	1.37726	nd	0	0
	529	NeuGc1HexNAc1	NeuGcα2-6GalNAcol	1	0	0	0	11.57	444	0.0732283	11.61	368.14	0.0646195	nd	0	0	11.44	1585.47	0.267074	nd	0	0
	530-1	Hex1HexNAc1deHex1	Fucα1-2(GalNAcα1-3)Galol	0	0	0	1	15.89	1095.03	0.180602	15.88*	761.4	0.133648	15.87	1352.32	0.247683	15.91*	945.1	0.159203	15.83	1359.41	0.301167
	530-2	Hex1HexNAc1deHex1	Fucα1-2Galβ1-4GlcNAcol	0	0	0	1	20.74*	1847.6	0.304722	20.66*	581.6	0.102088	20.69	607.65	0.111294	20.55*	1033.4	0.174077	20.57	531.1	0.117661
	530-3	Hex1HexNAc1deHex1	Fucα1-2Galβ1-3GalNAcol	0	0	1	1	27.93	50516	8.33154	27.91	52613.1	9.23515	27.92	57560.1	10.5424	27.9	40864.9	6.88374	27.91	50677.5	11.2272
	587-1	Hex1HexNAc2	Galβ1-3(GlcNAcβ1-6)GalNAcol	0	0	2	0	13.73*	763.7	0.125956	13.72*	684.6	0.120168	13.68*	1018.7	0.186579	13.67*	1297.1	0.218498	13.62*	1555.6	0.344631
	587-2	Hex1HexNAc2	Galβ1-4GlcNAcβ1-3GalNAcol	0	0	3	0	15.49	13039.3	2.15055	15.39	11385.9	1.99856	15.49	10268	1.88063	15.42	12095.8	2.03754	15.44	14435.9	3.19815
	628	HexNAc3	GlcNAcβ1-3(GlcNAcβ1-6)GalNAcol	0	0	4	0	nd	0	0	14.89	630.17	0.110613	15.01	661.13	0.121089	14.93	640.81	0.107945	nd	0	0
	667	Hex1HexNAc2Sul1	Galβ1-3(6SGlcNAcβ1-6)GalNAcol	0	1	2	0	14.32	43764.5	7.21802	14.21	38008.6	6.67163	14.43	65270.3	11.9545	14.15	63545.5	10.7043	14.18	69623.8	15.4246
	675-1	NeuAc1Hex1HexNAc1	Galβ1-3(NeuAcα2-6)GalNAcol	1	0	1	0	12.84	14128.8	2.33025	12.83	9096.4	1.59669	nd	0	0	12.79	20662.7	3.48066	nd	0	0
	675-2	NeuAc1Hex1HexNAc1	NeuAcα2-3Galβ1-3GalNAcol	1	0	1	0	14.8	14452.5	2.38362	14.79	11976.9	2.1023	nd	0	0	nd	0	0	nd	0	0
	691-1	NeuGc1Hex1HexNAc1	Galβ1-3(NeuGcα2-6)GalNAcol	1	0	1	0	12.75	5050.89	0.833037	12.74	4039.87	0.709117	nd	0	0	12.6	10330.8	1.74023	nd	0	0
	691-2	NeuGc1Hex1HexNAc1	NeuGcα2-3Galβ1-3GalNAcol	1	0	1	0	14.51	8672.12	1.43028	14.6	5797.78	1.01768	nd	0	0	nd	0	0	nd	0	0
	692	Hex2HexNAc1deHex1	Fucα1-2Galβ-4GlcNAcβ1-3Galol	0	0	0	1	20.74	1372.5	0.226365	20.66	882.65	0.154931	20.69	924.82	0.169384	20.65	1096.91	0.184776	20.67	946.74	0.209743
	708	HexNAc3Sul1	GlcNAcβ1-3(6S-GlcNAcβ1-6)GalNAcol	0	1	4	0	15.29	21992.2	3.62715	15.29	18746.8	3.29061	15.68	20338	3.72498	15.32	19373	3.26339	15.44	20842.8	4.61755
	716-1	NeuAc1HexNAc2	GlcNAcβ1-3(NeuAcα2-6)GalNAcol	1	0	3	0	13.04	9322.06	1.53747	13.03	5388.81	0.945896	nd	0	0	12.99	10817.9	1.82228	nd	0	0
	716-2	NeuAc1HexNAc2	GalNAcα1-3(NeuAcα2-6)GalNAcol	1	0	5	0	15.69	12973	2.13961	15.79	10501.1	1.84325	nd	0	0	15.81	11405.7	1.9213	nd	0	0
	732-1	NeuGc1HexNAc2	GlcNAcβ1-3(NeuGcα2-6)GalNAcol	1	0	3	0	12.94	3102.15	0.511633	12.93	1889.13	0.331598	nd	0	0	12.89	4167.4	0.702003	nd	0	0
	732-2	NeuGc1HexNAc2	GalNAcα1-3(NeuGcα2-6)GalNAcol	1	0	5	0	15.49	6634.87	1.09428	15.49	5440.77	0.955016	nd	0	0	15.51	5100.86	0.859245	nd	0	0
	733-1	Hex1HexNAc2deHex1	Fucα1-2(GalNAcα1-3)Galβ1-3GalNAcol	0	0	1	1	19.21	12776	2.10713	19.22	14707.5	2.5816	19.28	16692	3.05722	19.12	15955.4	2.6877	19.14	1260.11	0.279168
	733-2	Hex1HexNAc2deHex1	Fucα1-2Galβ1-4GlcNAcβ1-3GalNAcol	0	0	3	1	22.34	15374.6	2.53571	22.31	17562	3.08266	22.33	19099.3	3.49811	22.19	13229.6	2.22854	22.21	15565	3.4483
	749	Hex2HexNAc2	Galβ1-3(Galβ1-4GlcNAcβ1-6)GalNAcol	0	0	2	0	17.29	3908.15	0.644566	17.29	3896.85	0.684013	17.26	5370.12	0.983559	17.21	5872.11	0.989163	17.22	6161.75	1.36509
	788	HexNAc3Sul2	6SGlcNAcβ1-3(6SGlcNAcβ1-6)GalNAcol	0	1	4	0	14.70*	417.8	0.0689072	14.7	479.5	0.0841664	15.3	525.27	0.0962053	14.83	506.09	0.0852514	14.86	518.34	0.114834
	790	Hex1HexNAc3	GlcNAcβ1-3(Galβ1-4GlcNAcβ1-6)GalNAcol	0	0	4	0	18.21	1302.3	0.214787	18.2	1263.04	0.221701	18.28	977.77	0.179082	18.22	1602.92	0.270014	18.24	1211.56	0.268412
	813	Hex1HexNAc2deHex1Sul1	Fucα1-2Galβ1-3(6S-GlcNAcβ1-6)GalNAcol	0	1	2	1	27.83	115230	19.0047	28.01	117247	20.5803	28.39	105543	19.3307	28	100231	16.8839	28	89125.4	19.745
	821	NeuAc1Hex1HexNAc1deHex1	Fucα1-2Galβ1-3(NeuAcα2-6)GalNAcol	1	0	1	1	27.83	31761	5.23831	27.82	27438.3	4.81623	nd	0	0	28	26217.8	4.41642	nd	0	0
	829	Hex2HexNAcSul1	Galβ1-3[Galβ1-4(6S)GlcNAcβ1-6]GalNAcol	0	1	2	0	17.08	8889.09	1.46607	17.19	7429.74	1.30414	17.47	9979.43	1.82777	17.11	9990.06	1.68284	17.32	10784.7	2.38928
	837	NeuGc1Hex1HexNAc1deHex1	Fucα1-2Galβ1-3(NeuGcα2-6)GalNAcol	1	0	1	1	27.83	6830.14	1.12649	27.82	5959.07	1.04599	nd	0	0	28	5868.85	0.988614	nd	0	0
	870-1	Hex1HexNAc3Sul1	GlcNAcα1-4Galβ1-3[(6S)GlcNAcβ1-6]GalNAcol	0	1	2	0	16.88	2184.88	0.360349	16.98	1825.79	0.32048	17.06	2146.76	0.393188	17.01*	2064.5	0.347767	16.71	11650.2	2.581
	870-2	Hex1HexNAc3Sul1	GlcNAcβ1-3[Galβ1-4(6S)GlcNAcβ1-6]GalNAcol	0	1	4	0	18	2362.34	0.389618	18.1	2399.85	0.421245	18.38	2837.73	0.519742	18.12*	1710.9	0.288203	18.14*	2139.9	0.474078
	870-3	Hex1HexNAc3Sul1	Galβ1-4GlcNAcβ1-3(6SGlcNAcβ1-6)GalNAcol	0	1	4	0	19.21	10531.8	1.737	19.31	9316.38	1.6353	19.58	11961.3	2.19076	19.22	17594.6	2.96383	19.24	17585.1	3.89584
	878-1	NeuAc1Hex1HexNAc2	NeuAcα2-3(GalNAcβ1-4)Galβ1-3GalNAcol	1	0	1	0	12.26	697.31	0.115006	12.3	463.88	0.0814247	12.42	4600.18	0.842541	12.2	3540.05	0.596325	nd	0	0
	878-2	NeuAc1Hex1HexNAc2	GlcNAca1-4Galβ1-3(NeuAcα2-6)GalNAcol	1	0	1	0	15.69	5132.44	0.846487	15.69	4357.14	0.764807	nd	0	0	15.71	6393.17	1.07694	nd	0	0
	894-1	NeuGc1Hex1HexNAc2	GalNAcβ1-4(NeuGcα2-3)Galβ1-3GalNAcol	1	0	1	0	12.17	228.22	0.03764	12.18	185.65	0.0325871	12.22	1846.02	0.338106	12.1	1450.26	0.244298	12.11	1749	0.387477
	894-2	NeuGc1Hex1HexNAc2	NeuGcα2-3Galβ1-3(GlcNAcβ1-6)GalNAcol	1	0	2	0	17.6	608.04	0.100283	17.7	769.47	0.135065	nd	0	0	15.51	1183.41	0.199347	nd	0	0
	895-1	Hex2HexNAc2deHex1	Galβ1-3(Fucα1-2Galβ1-4GlcNAcβ1-6)GalNAcol	0	0	2	1	22.65	1965.98	0.324246	22.61	2217.37	0.389214	22.63	3114.8	0.570488	22.6	2545.56	0.428802	22.62	2353.68	0.52144
	895-2	Hex2HexNAc2deHex1	Fucα1-2Galβ1-3(Galβ1-4GlcNAcβ1-6)GalNAcol	0	0	2	1	28.71	1847.38	0.304686	28.59	1832.7	0.321693	28.68*	1848.6	0.338578	28.58	2102.08	0.354098	28.6	2368.39	0.524698
	911-1	Hex3HexNAc2	Galβ1-3(Galα1-3Galβ1-4GlcNAcβ1-6)GalNAcol	0	0	2	0	20.74*	383.1	0.0631842	20.97	769.87	0.135135	20.89	1228.08	0.224928	20.76	1721.25	0.289946	20.77	1363.04	0.301971
	911-2	Hex3HexNAc2	Galα1-3Galβ1-4GlcNAcβ1-3Galβ1-3GalNAcol	0	0	1	0	21.84	1277.79	0.210744	21.8	1574.27	0.276331	21.72	1307.26	0.23943	21.68	1779.59	0.299774	21.71	1481.71	0.328261
	936-1	Hex1HexNAc3deHex1	Fucα1-2(GalNAcα1-3)Galβ1-4GlcNAcβ1-3GalNAcol	0	0	3	1	17.19	4296.63	0.708637	17.19	3832.81	0.672772	17.16	4740.48	0.868238	17.11	3845.09	0.647709	17.12	5726.85	1.26874
	936-2	Hex1HexNAc3deHex1	GlcNAcβ1-3(Fucα1-2Galβ1-4GlcNAcβ1-6)GalNAcol	0	0	4	1	23.25	2405.98	0.396815	23.32	2741.28	0.481176	23.34	2087.44	0.382323	23.31	1977.19	0.33306	23.23	1694.87	0.375485
	966	NeuAc2Hex1HexNAc1	NeuAcα2-3Galβ1-3(NeuAcα2-6)GalNAcol	1	0	1	0	15.1	3395.31	0.559984	15.19	4140.16	0.726721	nd	0	0	nd	0	0	nd	0	0
	975-1	Hex2HexNAc2deHex1Sul1	Galβ1-3[Fucα1-2Galβ1-4(6S)GlcNAcβ1-6]GalNAcol	0	1	2	1	16.98	4142.78	0.683263	17.08	3302.82	0.579743	17.37	56998.4	10.4395	17.11	5869.9	0.988791	17.12	5334.76	1.18187
	975-2	Hex2HexNAc2deHex1Sul1	Fucα1-2Galβ1-3[Galβ1-4(6S)GlcNAcβ1-6]GalNAcol	0	1	2	1	28.31	3959.8	0.653085	28.3	3468.5	0.608824	28.78	4090.95	0.749274	28.28	3902.8	0.657431	28.4	4093.01	0.906775
	982	NeuAc1NeuGc1Hex1HexNAc1	NeuAcα2-3Galβ1-3(NeuGcα2-6)GalNAcol	1	0	1	0	15	1405.76	0.23185	15.09	1857.78	0.326095	nd	0	0	nd	0	0	nd	0	0
	998	NeuGc2Hex1HexNAc1	NeuGcα2-3Galβ1-3(NeuGcα2-6)GalNAcol	1	0	1	0	14.9	3361.14	0.554348	14.89	4089.96	0.717909	nd	0	0	nd	0	0	nd	0	0
	1016-1	Hex1HexNAc3deHex1Sul1	GlcNAcβ1-3[Fucα1-2Galβ1-4(6S)GlcNAcβ1-6]GalNAcol	0	1	4	1	18.1	3001.34	0.495007	18.2	2526.58	0.44349	18.48*	1795.2	0.328798	18.22	2110.4	0.355499	18.14	2235.74	0.495311
	1016-2	Hex1HexNAc3deHex1Sul1	GalNAcα1-3(Fucα1-2)Galβ1-3(6SGlcNAcβ1-6)GalNAcol	0	1	2	1	19.72	40559.2	6.68937	19.82	37442.3	6.57223	20.08	40428.5	7.40464	19.72	44693.8	7.52872	19.74	37307.4	8.26518
	1016-3	Hex1HexNAc3deHex1Sul1	Fucα1-2Galβ1-4GlcNAcβ-3(6SGlcNAcβ1-6)GalNAcol	0	1	4	1	24.07	20219.4	3.33475	24.03	21883.7	3.84124	24.35	17076.2	3.12758	24.02	14861.1	2.50337	24.04	15740.8	3.48726
	1024	NeuAc1Hex1HexNAc2deHex1	Fucα1-2Galβ1-4GlcNAcβ1-3(NeuAcα2-6)GalNAcol	1	0	3	1	20.23	10616	1.75088	20.24	10475.6	1.83878	nd	0	0	20.14	8899.29	1.49909	nd	0	0
	1032	Hex2HexNAc3Sul1	Galβ1-4GlcNAcβ1-3[Galβ1-4(6S)GlcNAcβ1-6]GalNAcol	0	1	4	0	20.83	2333.77	0.384906	20.86	2152.43	0.377815	21.1	2631.44	0.481959	20.76	3048.91	0.513592	20.77	4099.82	0.908283
	1040	NeuGc1Hex1HexNAc2deHex1	Fucα1-2Galβ1-4GlcNAcβ1-3(NeuGcα2-6)GalNAcol	1	0	3	1	19.92	2863.11	0.472209	19.93	3415.24	0.599476	nd	0	0	19.83	2985.7	0.502944	nd	0	0
	1041-2	Hex2HexNAc2deHex2	Fucα1-2Galβ1-3(Fucα1-2Galβ1-4GlcNAcβ1-6)GalNAcol	0	0	2	1	30.5	4391.25	0.724243	30.38	4066.64	0.713816	30.37	3919.61	0.717892	30.37	3021.27	0.508936	30.38	2786.19	0.617259
	1098	Hex2HexNAc3deHex1	Galβ1-3[Fucα1-2(GalNAcα1-3)Galβ1-4GlcNAcβ1-6]GalNAcol	0	0	2	1	16.78	668.94	0.110327	16.78	601.03	0.105499	16.86	986.67	0.180713	16.81	967.07	0.162904	16.81	1199.77	0.2658
	1121	Hex2HexNAc2deHex2Sul1	Fucα1-2Galβ1-3[Fucα1-2Galβ1-4(6S)GlcNAcβ1-6]GalNAcol	0	1	2	1	28.21	12569.2	2.07302	28.4	14503.5	2.54579	28.78	13020	2.38466	28.28	11377.7	1.91659	28.4	7657.99	1.69657
	1139	Hex1HexNAc4deHex1	GlcNAcβ1-3[GalNAcα1-3(Fucα1-2)Galβ1-3GlcNAcβ1-6]GalNAcol	0	0	4	1	17.8	417.53	0.0688627	17.8	421.39	0.0739664	17.88	257.58	0.0471768	17.82	312.69	0.0526729	17.83	402.86	0.0892505
	1161	NeuAc1Hex1HexNAc3Sul1	NeuAcα2-3(GalNAcβ1-4)Galβ1-3(6SGlcNAcβ1-6)GalNAcol	1	1	2	0	15.69	10476.3	1.72785	15.79	9264.39	1.62617	16.27	8559.15	1.56764	15.81	8228.69	1.38613	nd	0	0
	1162	Hex1HexNAc3deHex2Sul1	6SGlcNAcβ1-3[Fucα1-2Galβ1-(Fucα1-)GlcNAcβ1-6]GalNAcol	0	1	4	1	23.25	437.77	0.0722008	23.32*	983.6	0.172651	23.64*	601.4	0.110149	23.31	675.01	0.113706	23.34	505.8	0.112056
	1169	NeuAc2Hex1HexNAc2	NeuAcα2-3(GalNAcβ1-4)Galβ1-3(NeuAcα2-6)GalNAcol	1	0	2	0	13.82	1897.93	0.313023	13.91	1304.57	0.228991	nd	0	0	13.86	1616.76	0.272345	nd	0	0
	1177	NeuGc1Hex1HexNAc3Sul1	GlcNAcβ1-3[NeuGcα2-3Galβ1-4(6S)GlcNAcβ1-6]GalNAcol	1	1	4	0	15.29	4609.51	0.76024	15.29*	1965.4	0.344986	15.97*	2086.5	0.382151	15.32*	2167.8	0.365168	15.34*	1472.7	0.326265
	1178-1	Hex2HexNAc3deHex1Sul1	Galβ1-3[GalNAcα1-3(Fucα1-2)Galβ1-4(6S)GlcNAcβ1-6]GalNAcol	0	1	2	1	16.09*	2372.4	0.391277	16.08	2320.01	0.40723	16.37	3498.78	0.640816	16.11	3279.02	0.552354	16.12	3277.68	0.726145
	1178-2	Hex2HexNAc3deHex1Sul1	Galβ1-3GlcNAcβ1-3[Fucα1-2Galβ1-4(6S)GlcNAcβ1-6]GalNAcol	0	1	4	1	19.92*	777.6	0.128249	20.03	496.75	0.0871943	20.18*	642.3	0.11764	19.93	1900.2	0.320091	18.84	1193.23	0.264351
	1178-3	Hex2HexNAc3deHex1Sul1	Galβ1-4GlcNAcβ1-3[Fucα1-2Galβ1-3(6S)GlcNAcβ1-6]GalNAcol	0	1	4	1	21.33	596.95	0.0984542	21.38	1086.9	0.190783	21.51	1437.28	0.263244	21.27	671.18	0.113061	19.95	2817.18	0.624124
	1178-4	Hex2HexNAc3deHex1Sul1	Fucα1-2Galβ1-4GlcNAcβ1-3[Galβ1-4(6S)GlcNAcβ1-6]GalNAcol	0	1	4	1	25.49*	1772.8	0.292386	25.57*	973.4	0.170861	25.79	964.51	0.176654	25.56*	875.6	0.147496	25.58	653.8	0.144844
	1201	NeuGc2Hex1HexNAc2	NeuGcα2-3(GalNAcβ1-4)Galβ1-3(NeuGcα2-6)GalNAcol	1	0	1	0	13.63	740.46	0.122123	13.62	705.4	0.123819	nd	0	0	13.57	803.81	0.135403	nd	0	0
	1202	NeuGc1Hex2HexNAc2deHex1	NeuGcα2-3Galβ1-3 (Fucα1-2Galβ1-4GlcNAcβ1-6)GalNAcol	1	0	2	1	23.66	897.99	0.148104	23.83	1587.04	0.278572	nd	0	0	nd	0	0	nd	0	0
	1218	NeuGc1Hex3HexNAc2	Galα1-3Galβ1-3(NeuGcα2-3Gal β1-4GlcNAcβ1-6)GalNAcol	1	0	2	0	22.65	1293.37	0.213314	22.71	1585.87	0.278367	nd	0	0	22.91*	112.1	0.0188834	nd	0	0
	1219-1	Hex1HexNAc4deHex1Sul1	GlcNAcβ1-3[GalNAcα1-3(Fucα1-2)Galβ1-(6S)GlcNAcβ1-6]GalNAcol	0	1	4	1	16.88	873.25	0.144024	16.98	642.87	0.112843	17.26*	537.9	0.0985185	17.01	754.53	0.127101	17.01	915.65	0.202855
	1219-2	Hex1HexNAc4deHex1Sul1	GalNAcα1-3(Fucα1-2)Galβ1-3GlcNAcβ1-3(6SGlcNAcβ1-6)GalNAcol	0	1	4	1	18.41	7292.49	1.20274	18.51	5944.61	1.04346	18.78	6341.09	1.1614	18.52	6615.4	1.11437	18.54	5221.96	1.15688
	1227	NeuAc1Hex1HexNAc3deHex1	GlcNAcα1-4(Fucα1-2)Galβ1-4GlcNAcβ1-3(NeuAcα2-6)GalNAcol	1	0	3	1	16.98	2839.64	0.468338	17.08	2607.58	0.457707	nd	0	0	17.11	2812.65	0.473794	nd	0	0
	1266	NeuAc1Hex2HexNAc2deHex1Sul1	NeuAcα2-3Galβ1-3[Fucα1-2Galβ1-4(6S)GlcNAcβ1-6]GalNAcol	1	1	2	1	19.62	807.19	0.133129	19.42	1445.46	0.253721	nd	0	0	nd	0	0	nd	0	0
	1324-1	Hex2HexNAc3deHex2Sul1	Fucα1-2Galβ1-3[GalNAcα1-3(Fucα1-2)Galβ1-3(6S)GlcNAcβ1-6]GalNAcol	0	1	2	1	21.63	1970.43	0.32498	21.69	2269.17	0.398306	21.93	2094.41	0.3836	21.58	2302.54	0.387865	21.6	1986.51	0.440096
	1324-2	Hex2HexNAc3deHex2Sul1	Fucα1-2Galβ1-4GlcNAcβ1-3[Fucα1-2Galβ1-4(6S)GlcNAcβ1-6]GalNAcol	0	1	4	1	23.96	2676.73	0.44147	24.03	3469.95	0.609079	24.24	2646.28	0.484677	24.02	1619.85	0.272865	24.04	2064.64	0.457405
	1324-3	Hex2HexNAc3deHex2Sul1	Fucα1-2Galβ1-3[GalNAcα1-3(Fucα1-2)Galβ1-4(6S)GlcNAcβ1-6]GalNAcol	0	1	2	1	28.41*	1197.1	0.197436	28.59	1271.34	0.223158	28.98	1427.48	0.261449	28.48*	1407.8	0.237145	28.50*	1829.8	0.405378
	1447	Hex2HexNAc4deHex2	GalNAcα1-3(Fucα1-2)Galβ1-3[GalNAcα1-3(Fucα1-2)Galβ1-4GlcNAcβ1-6]GalNAcol	0	0	2	1	21.33	458.52	0.0756231	21.38	645.38	0.113283	21.41*	603.6	0.110552	21.27*	305.1	0.0513944	21.29	678.27	0.150265
	1485-2	NeuGc1Hex2HexNAc3deHex1Sul1	GlcNAcα1-4Galβ1-3[NeuGcα2-6Gal-(Fuc)(6S)GlcNAcβ1-6]GalNAcol	1	1	2	1	18.21	1054.98	0.173996	18.41	1139.69	0.200049	nd	0	0	18.32	373.28	0.0628794	nd	0	0
	1527	Hex2HexNAc4deHex2Sul1	GlcNAcα1-4(Fucα1-2)GlcNAcβ1-3[Fucα1-2)Galβ1-4(6S)GlcNAcβ1-6]GalNAcol	0	1	4	1	20.83	2331.81	0.384582	20.86	2881.33	0.505759	21	2709.37	0.496232	20.76	2880.1	0.485156	20.77	2416.25	0.535301
	1672	NeuAc1Hex2HexNAc4deHex1Sul1		1	1	4	1	17.5	457.72	0.0754912	17.6	411.93	0.0723059	nd	0	0	17.62	382.97	0.0645117	nd	0	0
				31	32		41		606323	100		569704	100		545989	100		593644	100		451381	100

## Sheet: PGM_Sialidases
						JC_210812G1			JC_210825A7			JC_210812G3		AmGH33A	JC_210812G5		AmGH181	JC_210812G4		AmGH33B
						Control			Amuc623			Amuc625			Amuc1547			Amuc1835
	Mass[1]	Composition[2]	Putative structures [3]	Sialylation	Blood type	RT [7]	Intensity [8]	Percentage	RT4	Intensity4	Percentage2	RT5	Intensity5	Percentages	RT6	Intensity6	Percentage3	RT7	Intensity7	Percentage4
	530	Hex1HexNAc1deHex1	Fucα1-2Galβ1-3GalNAcol	0	H	28.26	4067.53	5.82535	28.13	3866.05	4.68878	28.04	4201.47	11.9664	27.97	3850.7	6.50008	28	4423.48	15.7076
	813	Hex1HexNAc2deHex1Sul1	Fucα1-2Galβ1-3(6S-GlcNAcβ1-6)GalNAcol	0	H	29.3	31145.7	44.6056	27.94	27512.3	33.3672	28.65	30406.7	86.6028	28.38	26015.6	43.915	28.41	23737.8	84.2924
	675-1	NeuAc1Hex1HexNAc1	Galβ1-3(NeuAcα2-6)GalNAcol	1	0	13.64	2896.05	4.1476	13.17	4336.07	5.25882	nd	0	0	13.11	6651.49	11.2279	nd	0	0
	675-2	NeuAc1Hex1HexNAc1	NeuAcα2-3Galβ1-3GalNAcol	1	0	15.9	3658.26	5.23921	15.3	5060.91	6.13792	nd	0	0	nd	0	0	nd	0	0
	691-1	NeuGc1Hex1HexNAc1	Galβ1-3(NeuGcα2-6)GalNAcol	1	0	13.59	233.96	0.335068	13.1	634.98	0.770109	nd	0	0	13.02	1416.4	2.39092	nd	0	0
	691-2	NeuGc1Hex1HexNAc1	NeuGcα2-3Galβ1-3GalNAcol	1	0	15.57	423.84	0.607006	15.03	482.16	0.584768	nd	0	0	nd	0	0	nd	0	0
	821	NeuAc1Hex1HexNAc1deHex1	Fucα1-2Galβ1-3(NeuAcα2-6)GalNAcol	1	H	29.3	3147.5	4.50772	27.94	3978.34	4.82497	nd	0	0	28.38	2679.93	4.52379	nd	0	0
	878	NeuAc1Hex1HexNAc2	GlcNAca1-4Galβ1-3(NeuAcα2-6)GalNAcol	1	0	16.47	5260.77	7.53426	15.91	9453.2	11.4649	16.13	502.37	1.43082	15.95	7204.92	12.1621	nd	0	0
	966	NeuAc2Hex1HexNAc1	NeuAcα2-3Galβ1-3(NeuAcα2-6)GalNAcol	1	0	16.57	2802.47	4.01358	15.5	5470.74	6.63496	nd	0	0	nd	0	0	nd	0	0
	982	NeuAc1NeuGc1Hex1HexNAc1	NeuGcα2-3Galβ1-3(NeuAcα2-6)GalNAcol	1	0	16.37	358.45	0.513357	15.4	508.21	0.616362	nd	0	0	nd	0	0	nd	0	0
	998	NeuGc2Hex1HexNAc1	NeuGcα2-3Galβ1-3(NeuGcα2-6)GalNAcol	1	0	16.2	586.49	0.839947	15.2	931.91	1.13023	nd	0	0	nd	0	0	nd	0	0
	1040-1	NeuAc1Hex2HexNAc2	Galβ1-4GlcNAcβ1-3Galβ1-3(NeuAcα2-6)GalNAcol	1	0	19.84	2849.31	4.08066	18.91	4847.48	5.87907	nd	0	0	19.16	4211.01	7.10829	nd	0	0
	1040-2	NeuAc1Hex2HexNAc2	NeuAcα2-3Galβ1-3(Galβ1-4GlcNAcβ1-6)GalNAcol	1	0	21.61	1098.95	1.57387	20.67	1271.44	1.54201	nd	0	0	nd	0	0	nd	0	0
	1081	NeuAc1Hex1HexNAc3	GalNAcβ1-4GlcNAcβ1-3Galβ1-3(NeuAcα2-6)GalNAcol	1	0	18.32	410.36	0.587701	17.66	615.47	0.746448	nd	0	0	18.22	472.07	0.796866	nd	0	0
	1186-1	NeuAc1Hex2HexNAc2deHex1	Fucα1-2Galβ1-4GlcNAcβ1-3Galβ1-3(NeuAcα2-6)GalNAcol	1	H	22.34*	494.3	0.707916	21.29	956.76	1.16037	nd	0	0	21.54*	597.8	1.0091	nd	0	0
	1186-2	NeuAc1Hex2HexNAc2deHex1	NeuAcα2-3Galβ1-3(Fucα1-2Galβ1-4GlcNAcβ1-6)GalNAcol	1	H	24.95	1757.99	2.51772	24.11	1648.36	1.99915	nd	0	0	nd	0	0	nd	0	0
	1243-1	NeuAc1Hex2HexNAc3	GlcNAcα1-4Galβ1-4GlcNAcβ1-3Galβ1-3(NeuAcα2-6)GalNAcol	1	0	20.05	2458.2	3.52053	19.01	3894.62	4.72343	nd	0	0	19.37	2714.29	4.58179	nd	0	0
	1243-2	NeuAc1Hex2HexNAc3	NeuAcα2-3Galβ1-3[GlcNAcα1-4Galβ1-4GlcNAcβ1-6]GalNAcol	1	0	22.45	2491.98	3.56891	21.5	2960.84	3.59093	nd	0	0	nd	0	0	nd	0	0
	1331	NeuAc2Hex2HexNAc2	NeuAcα2-3Galβ1-3(NeuAcα2-3Galβ1-4GlcNAcβ1-6)GalNAcol	1	0	20.78	2532.42	3.62683	19.43	1812.49	2.1982	nd	0	0	19.89	3144.59	5.30815	nd	0	0
	1389-1	NeuAc1Hex2HexNAc3deHex1	GalNAcα1-3(Fucα1-2)Galβ1-4GlcNAcβ1-3Galβ1-3(NeuAcα2-6)GalNAcol	1	A	17.4	345.23	0.494424	16.84	698.22	0.846807	nd	0	0	16.78*	282	0.476023	nd	0	0
	1389-2	NeuAc1Hex2HexNAc3deHex1	NeuAcα2-3Galβ1-3[GalNAcα1-3(Fucα1-2)Galβ1-4GlcNAcβ1-6]GalNAcol	1	A	19.74	804.86	1.15269	18.8	1512.68	1.83459	nd	0	0	nd	0	0	nd	0	0
							69824.6	100		82453.2	100		35110.5	100		59240.8	100		28161.3	100
	Footnote:
	[1]	mass of strucutre in negative ion mode; mass with hyphens indicates the isomeric structures;
	[2]	Hex, hexose; HexNAc, N-acetylhexosamine; deHex, fucose; NeuAc, N-acetylneuraminic acid; NeuGc, N-acetyl glycolylneuraminic acid; S, sulphate
	[3]	structures are given in the text according following rules: the structure is described clockwise and left-to-right where reducing end locates righmost side (as shown in cartoon figure); "+" is used for uncertain location
	[4]	Type of fucosylation
	[5]	Type of terminals
	[6]	Sample name
	[7]	Retention time (RT) of selected structure on LC;
	[8]	The intensity is area-under-the-curves (AUCs) of each glycan. For comparsion of glycan abundances between samples, the intensity is normalised to total AUC (summed AUCs of all glycans in a sample) and expressed as a percentage.

## Sheet: Mouse Muc2_Sialidases
								1 h incubation															overnight incubation
								JC_210811M1			JC_210811M2			JC_210811M3		AmGH33A	JC_210811M5		AmGH181	JC_210811M4		AmGH33B	JC_170918M6			JC_170918M1			JC_170918M2		AmGH33A	JC_170918M3		AmGH181	JC_170918M4		AmGH33B
								Control			Amuc623			Amuc625			Amuc1547			Amuc1835			Control			Amuc623 [8]			Amuc625			Amuc1547			Amuc1835
	Mass[1]	Composition[2]	Putative structures [3]	Sialylation [4]	Sda [5]	Fucosylation [6]	Sulfation [7]	RT2	Intensity2	Percentage10	RT3	Intensity3	Percentage4	RT8	Intensity8	Percentage6	RT9	Intensity9	Percentage34	RT7	Intensity7	Percentage5	RT	Intensity	Percentage7	RT [9]	Intensity [10]	Percentage	RT4	Intensity4	Percentage2	RT5	Intensity5	Percentages	RT6	Intensity6	Percentage3	Percentage32
	384	Hex1HexNAc1	Galβ1-3GalNAcol	0	0	0	0	10.97	2072.38	3.04339	10.98	1774.84	3.68073	10.94	2672.59	5.31131	10.97	1691.02	3.34507	10.98	867.6	2.05018	7.28	5633.71	6.31054	6.66	6049.87	8.00145	6.54	6696.54	9.81974	6.84	6446.45	9.00784	6.71	4632.27	7.78039
	505	HexNAc2Sul1	6SGlcNAcβ1-3GalNAcol	0	0	0	1	nd	0	0	nd	0	0	nd	0	0	nd	0	0	nd	0	0	11.06	271.43	0.304039	nd	0	0	10.71	123.53	0.181143	nd	0	0	nd	0	0
	530	Hex1HexNAc1deHex1	Fucα1-2Galβ1-3GalNAcol	0	0	1	0	29.27	5281.02	7.75543	29.27	3676.88	7.62525	29.17	4913.31	9.76435	29.01	3119.36	6.17052	29.11	2228.3	5.26557	20.39	1409.1	1.57839	19.68	1394.26	1.84402	19.68	901.57	1.32205	19.74	905.27	1.26496	19.71	1558.43	2.61755
	587	Hex1HexNAc2	Galβ1-3(GlcNAcβ1-6)GalNAcol	0	0	0	0	14.41	3611.47	5.30362	14.41	3411.37	7.07463	14.35	4959.06	9.85527	14.26	3153.39	6.23784	14.25	1877.78	4.43728	9.59	6136.6	6.87384	9.19	5806.6	7.6797	9.18	7265.9	10.6546	19.18	5648.9	7.89339	9.2	6209	10.4287
	667	Hex1HexNAc2Sul1	Galβ1-3(6SGlcNAcβ1-6)GalNAcol	0	0	0	1	14.64	2583.61	3.79416	14.56	1347.98	2.79549	14.61	1561.9	3.10401	14.74	1820.82	3.60183	14.60*	824.2	1.94762	11.13	12876.8	14.4237	10.9	12491.2	16.5207	10.81	12395.1	18.176	10.82	13461	18.8094	10.77	9815.43	16.4861
	675-1	NeuAc1Hex1HexNAc1	Galβ1-3(NeuAcα2-6)GalNAcol	1	0	0	0	13.27	817.71	1.20085	13.16	376.76	0.781339	nd	0	0	13.31	546.81	1.08167	13.2	359.7	0.849987	10.11	413.92	0.463648	nd	0	0	nd	0	0	10.15	254.85	0.35611	nd	0	0
	675-2	NeuAc1Hex1HexNAc1	NeuAcαα2-3Galβ1-3GalNAcol	1	0	0	0	15.13*	202.2	0.29694	15.03	87.16	0.180756	nd	0	0	nd	0	0	nd	0	0	11.73	375.2	0.420276	nd	0	0	nd	0	0	nd	0	0	nd	0	0
	733	Hex1HexNAc2deHex1	Fucα1-2Galβ1-3(GlcNAcβ1-6)GalNAcol	0	0	1	0	29.84	2132.72	3.132	29.86	1386.41	2.87519	29.74	1903.2	3.78228	29.6	1638.89	3.24195	29.62	1283.67	3.03337	20.96	532.5	0.596474	20.28	705.3	0.932817	20.31	549.2	0.805341	20.28	383.4	0.535737	20.28	1465.5	2.46146
	749-1	Hex2HexNAc2	Galβ1-3(Galβ1-4GlcNAcβ1-6)GalNAcol	0	0	0	0	17.92	512.76	0.753013	17.83	382.73	0.79372	17.73	1065.68	2.11785	17.7	382.04	0.755728	17.68	300.41	0.709883	11.73	5133.7	5.75046	11.24	5019.2	6.6383	11.31	5081.6	7.4516	11.28	5136.7	7.17768	11.29	4801.8	8.06513
	749-2	Hex2HexNAc2	Galβ1-3(Galβ1-3GlcNAcβ1-6)GalNAcol	0	0	0	0	18.61	213.04	0.312859	18.48	330.51	0.685424	18.56	1569.18	3.11847	18.51	345.07	0.682596	18.38	352.79	0.833659			0			0			0			0			0
	749-3	Hex2HexNAc2	Galβ1-3GlcNAcβ1-3Galβ1-3GalNAcol	0	0	0	0	19.79	233.5	0.342906	19.78	322.65	0.669124	19.83	2359.6	4.6893	19.78	423.68	0.838097	19.7	309.5	0.731363			0			0			0			0			0
	790	Hex1HexNAc3	GlcNAcα1-4Galβ1-3(GlcNAcβ1-6)GalNAcol	0	0	0	0	nd	0	0	nd	0	0	nd	0	0	nd	0	0	nd	0	0	11.32	172.1	0.192776	10.9	76.9	0.101707	10.71	315.3	0.462353	10.91	137.7	0.192413	10.77	366.5	0.615576
	813	Hex1HexNAc2deHex1Sul1	Fucα1-2Galβ1-3(6S-GlcNAcβ1-6)GalNAcol	0	0	1	1	27.83	4200.96	6.16931	27.8	2399.1	4.97534	27.81	2135.9	4.24473	28.51	2097	4.14815	28.26	1290.85	3.05034	24.47	1035.39	1.15978	24.24	1168.76	1.54578	23.97	1292.44	1.89522	23.89	1054.7	1.47377	23.87	735.54	1.23542
	829-1	Hex2HexNAc2Sul1	Galβ1-3[Galβ1-4(6S)GlcNAcβ1-6]GalNAcol	0	0	0	1	17.21	402.3	0.590797	17.22	510.02	1.0577	17.39	1040.29	2.0674	17.63	554.03	1.09595	17.24	223.58	0.52833	13.34	2918.5	3.26913	12.98	2691.3	3.55946	12.94	3265.2	4.78805	12.89	2860.2	3.99665	12.94	2564.2	4.30685
	829-2	Hex2HexNAc2Sul1	Galβ1-3(3SGalβ1-4GlcNAcβ1-6)GalNAcol	0	0	0	1	nd	0	0	nd	0	0	nd	0	0	nd	0	0	nd	0	0	14.7	1655.35	1.85422	14.44	1809.49	2.3932	14.34	2113.92	3.09983	14.21	1831.89	2.55976	14.3	1739.71	2.92203
	829-3	Hex2HexNAc2Sul1	6SGalβ1-3GlcNAcβ1-3Galβ1-3GalNAcol	0	0	0	1	19.7	706.01	1.03681	19.71	464.93	0.964189	19.74	1924.66	3.82493	20.03	697.32	1.37939	19.82	615.1	1.45351			0			0			0			0			0
	870	Hex1HexNAc3Sul1	GalNAcβ1-4Galβ1-3[(6S)GlcNAcβ1-6]GalNAcol	0	0	0	1	nd	0	0	nd	0	0	nd	0	0	nd	0	0	nd	0	0	nd	0	0	nd	0	0	12.56	391.23	0.573696	nd	0	0	12.41	362.3	0.608521
	878-1	NeuAc1Hex1HexNAc2	NeuAcα2-3(GalNAcβ1-4)Galβ1-3GalNAcol	1	1	0	0	nd	0	0	nd	0	0	nd	0	0	nd	0	0	nd	0	0	9.68	269.33	0.301687	9.28	314	0.415291	9.27	85.43	0.125274	9.27	205.8	0.287571	nd	0	0	s
	878-2	NeuAc1Hex1HexNAc2	NeuAcα2-3Galβ1-3(GlcNAcβ1-6)GalNAcol	1	0	0	0	nd	0	0	nd	0	0	nd	0	0	nd	0	0	nd	0	0	13.91	190.26	0.213118	nd	0	0	13.65	115.9	0.169955	nd	0	0	nd	0	0
	895-1	Hex2HexNAc2deHex1		0	0	1	0	20.49	697.39	1.02415	20.48	434.7	0.901497	20.4	452.17	0.89861	20.19	563.02	1.11373	20.23	451.83	1.06769			0			0			0			0			0
	895-2	Hex2HexNAc2deHex1	Galβ1-3(Fucα1-2Galβ1-4GlcNAcβ1-6)GalNAcol	0	0	1	0	23.83	586.56	0.861391	23.75	375.66	0.779058	23.7	505.18	1.00396	23.55	384.06	0.759724	23.6	304.16	0.718744	16.04	268.1	0.300309	15.46	137.3	0.18159	15.49	209.8	0.307648	15.54	196.2	0.274157	15.57	165.5	0.277975
	895-3	Hex2HexNAc2deHex1	Fucα1-2Galβ1-3(Galβ1-4GlcNAcβ1-6)GalNAcol	0	0	1	0	30.04	757.24	1.11204	29.96	381.343	0.790843	29.93	2137.28	4.24747	29.79	653.21	1.29214	29.84	503.66	1.19017	21.24	324.58	0.363575	20.55	447.07	0.591286	20.58	316.88	0.464669	20.56	307.03	0.429023	20.58	360.17	0.604944
	952-1	Hex2HexNAc3	Galβ1-3(GalNAcβ1-4Galβ1-4GlcNAcb1,6)GalNAcol	0	1	0	0	nd	0	0	nd	0	0	nd	0	0	nd	0	0	nd	0	0	nd	0	0	11.95	145.47	0.192396	11.91	9857.04	14.4543	11.88	3097.58	4.32835	11.86	9766.78	16.4043
	975-1	Hex2HexNAc2deHex1Sul1	Galβ1-3[Fucα1-2Galβ1-4(6S)GlcNAcβ1-6]GalNAcol	0	0	1	0	17.21	925.67	1.35939	17.12	769.99	1.59683	17.28	527.09	1.0475	17.49	626.8	1.2399	17.29	611.71	1.4455	24.75	161.64	0.181059	nd	0	0	21.16	365.05	0.535305	24.17	328.67	0.459261	24.05	254.3	0.427124
	975-2	Hex2HexNAc2deHex1Sul1	Fucα1-2Galβ1-3[Galβ1-4(6S)GlcNAcβ1-6]GalNAcol	0	0	1	1	28.31	945.52	1.38854	28.19	505.5	1.04832	28.2	1164.28	2.3138	28.71	721.23	1.42669	28.46	468.93	1.1081			0			0			0			0			0
	1032-1	Hex2HexNAc3Sul1	Galβ1-3[GlcNAcα1-4Galβ1-4(6S)GlcNAcβ1-6]GalNAcol	0	0	0	1	nd	0	0	nd	0	0	nd	0	0	nd	0	0	nd	0	0	13.72	630.84	0.706628	13.56	785.96	1.0395	nd	0	0	nd	0	0	nd	0	0
	1032-2	Hex2HexNAc3Sul1	Galβ1-3[GalNAcβ1-4Galβ1-4(6S)GlcNAcβ1-6]GalNAcol	0	1	0	1	nd	0	0	nd	0	0	nd	0	0	nd	0	0	nd	0	0	nd	0	0	nd	0	0	13.86	8424.36	12.3534	13.85	3442.97	4.81097	13.74	6115.99	10.2725
	1040-1	NeuAc1Hex2HexNAc2		1	0	0	0	18.26	0	0	18.41	289.32	0.600003	nd	0	0	18.62	354.8	0.701843	nd	0	0	19.05	953.63	1.0682	18.93	1179.6	1.56012	nd	0	0	nd	0	0	nd	0	0
	1040-2	NeuAc1Hex2HexNAc2	GlcNAcβ1-3(NeuAcα2-3Galβ1-4GlcNAcβ1-6)Galol	1	0	0	0	20.08	596.6	0.876136	20.17	498.49	1.03379	20.2	201.48	0.400407	20.38	671.31	1.32794	20.23	293.12	0.692656			0			0			0			0			0
	1040-3	NeuAc1Hex2HexNAc2	Galβ1-3(NeuAcα2-3Galβ1-4GlcNAcβ1-6)GalNAcol	1	0	0	0	23.32	285.86	0.419799	23.22	245.35	0.508816	nd	0	0	23.39	261.56	0.517402	nd	0	0			0			0			0			0			0
	1041-1	Hex2HexNAc2deHex2		0	0	1	0	30.52	415.59	0.610314	30.45	299.45	0.621011	30.32	320.08	0.636104	30.18	289.06	0.5718	30.2	368.7	0.871255			0			0			0			0			0
	1041-2	Hex2HexNAc2deHex2	Fucα1-2Galβ1-3(Fucα1-2Galβ1-4GlcNAcβ1-6)GalNAcol	0	0	1	0	32.05	1122.79	1.64887	32	679.01	1.40816	31.9	665.66	1.32288	31.68	693.51	1.37186	31.75	677.05	1.5999	23.13	327.2	0.366509	22.57	312.8	0.413703	22.61	368.3	0.540071	22.64	299.4	0.418361	22.6	902.7	1.51618
	1081	NeuAc1Hex1HexNAc3	NeuAcα2-3(GalNAcβ1-4)Galβ1-3(GlcNAcβ1-6)GalNAcol	1	1	0	0	nd	0	0	nd	0	0	nd	0	0	nd	0	0	nd	0	0	11.63	413.56	0.463245	11.33	399.41	0.528252	nd	0	0	11.19	353.49	0.493943	nd	0	0
	1098-1	Hex2HexNAc3deHex1	GalNAcβ1-4Galβ1-3(Fucα1-2Galβ1-4GlcNAcβ1-6)GalNAcol	0	1	1	0	nd	0	0	nd	0	0	nd	0	0	nd	0	0	nd	0	0	nd	0	0	17.28	127.89	0.169145	17.18	150.28	0.220369	17.21	268.26	0.374848	17.3	180.69	0.303488
	1098-2	Hex2HexNAc3deHex1	Fucα1-2Galβ1-3(GalNAcβ1-4Galβ1-4GlcNAcβ1-6)GalNAcol	0	1	1	0	nd	0	0	nd	0	0	nd	0	0	nd	0	0	nd	0	0	nd	0	0	nd	0	0	20.96	685.69	1.00549	nd	0	0	20.97	570.71	0.958568
	1120-1	NeuAc1Hex2HexNAc2Sul1	Galβ1-3[NeuAcα2-3(6S)Gal-GlcNAcβ1-6]GalNAcol	1	0	0	1	18.61	123.59	0.181498	18.41	71	0.147242	nd	0	0	19	176.93	0.349992	18.73	218.77	0.516963			0			0			0			0			0
	1120-2	NeuAc1Hex2HexNAc2Sul1	NeuAcα2-3Galβ1-4GlcNAcβ1-3(6S)Galβ1-3GalNAcol	1	0	0	1	20.29	4683.52	6.87797	20.27	2714.75	5.62995	20.3	202.47	0.402374	20.68	2719.63	5.3798	20.42	2098.3	4.95838			0			0			0			0			0
	1121	Hex2HexNAc2deHex2Sul1	Fucα1-2Galβ1-3[Fucα1-2Galβ1-4(6S)GlcNAcβ1-6]GalNAcol	0	0	1	1	28.02	742.6	1.09054	28.09	553.61	1.1481	28.2	525.69	1.04472	28.61	409.44	0.809929	28.46	401.17	0.947983	nd	0	0	nd	0	0	nd	0	0	nd	0	0	24.05	154.84	0.26007
	1155	Hex2HexNAc4	GalNAcβ1-4Galβ1-3(GalNAcβ1-4Galβ1-4GlcNAcβ1-6)GalNAcol	0	1	0	0	nd	0	0	nd	0	0	nd	0	0	nd	0	0	nd	0	0	nd	0	0	nd	0	0	13.48	711.36	1.04313	nd	0	0	13.03	499.7	0.839299
	1161	NeuAc1Hex1HexNAc3Sul1	NeuAcα2-3(GalNAcβ1-4)Galβ1-3(6SGlcNAcβ1-6)GalNAcol	1	1	0	1	nd	0	0	nd	0	0	nd	0	0	nd	0	0	nd	0	0	14.2	333.84	0.373947	14.35	409.99	0.542245	nd	0	0	nd	0	0	nd	0	0
	1178	Hex2HexNAc3deHex1Sul1	Fucα1-2Galβ1-3[GalNAcβ1-4Galβ1-4(6S)GlcNAcβ1-6]GalNAcol	0	1	1	0	nd	0	0	nd	0	0	nd	0	0	nd	0	0	nd	0	0	nd	0	0	nd	0	0	24.24	488.62	0.716507	24.45	157.15	0.219591	24.32	352.07	0.591339
	1186	NeuAc1Hex2HexNAc2deHex1	Fucα1-2Galβ1-3(NeuAcα2-3Galβ1-4GlcNAcβ1-6)GalNAcol	1	0	1	0	29.07	593.75	0.87195	29.98	499.47	1.03582	nd	0	0	29.5	324.38	0.641668	29.2	339.43	0.802089			0			0			0			0			0
	1235-1	Hex2HexNAc4Sul1	GlcNAcα1-4Galβ1-3[GalNAcβ1-4Galβ1-4(6S)GlcNAcβ1-6]GalNAcol	0	1	0	0	nd	0	0	nd	0	0	nd	0	0	nd	0	0	nd	0	0	nd	0	0	nd	0	0	15.22	196.98	0.288849	nd	0	0	15.07	249.57	0.419179
	1235-2	Hex2HexNAc4Sul1	GalNAcβ1-4Galβ1-3[GalNAcβ1-4Galβ1-4(6S)GlcNAcβ1-6]GalNAcol	0	1	0	0	nd	0	0	nd	0	0	nd	0	0	nd	0	0	nd	0	0	nd	0	0	nd	0	0	15.77	452.1	0.662955	nd	0	0	15.91	420.93	0.706996
	1243-1	NeuAc1Hex2HexNAc3	Galβ1-3[NeuAcα2-3(GalNAcβ1-4)Galβ1-4GlcNAcβ1-6]GalNAcol	1	1	0	0	17.56	1021.14	1.49959	17.56	1079.54	2.23879	17.52	957.59	1.90304	17.81	1047.58	2.07226	17.59	748.69	1.76919	13.24	15328.6	17.1701	12.98	14395.5	19.0393	nd	0	0	12.79	11170.1	15.6083	nd	0	0
	1243-2	NeuAc1Hex2HexNAc3	NeuAcα2-3(GalNAcβ1-4)Galβ1-4GlcNAcβ1-3Galβ1-3GalNAcol	1	1	0	0	18.33	864.27	1.26922	18.33	576.28	1.19511	18.46*	690	1.37126	18.72	671.45	1.32822	18.55	466.61	1.10262	14.2	1717.69	1.92405	13.85	1747.39	2.31107	nd	0	0	13.85	1230.53	1.71946	nd	0	0
	1266	NeuAc1Hex2HexNAc2deHex1Sul1	Fucα1-2Galβ1-4(6S)GlcNAcβ1-3Galβ1-3(NeuAcα2-6)GalNAcol	1	0	1	1	27.44*	543.86	0.798684	27.21	543.86	1.12788	nd	0	0	28.51	438.35	0.867117	28.16	704.13	1.66389			0			0			0			0			0
	1274	Hex3HexNAc3Sul2	3SGalβ1-4GlcNAcβ1-3Galβ1-3[Galβ1-4(6S)GlcNAcβ1-6]GalNAcol	0	0	0	1	nd	0	0	nd	0	0	23.79	483.92	0.961707	nd	0	0	nd	0	0			0			0			0			0			0
	1317-1	Hex3HexNAc4	Galβ1-4GlcNAcβ1-3Galβ1-3(GalNAcβ1-4Galβ1-4GlcNAcβ1-6)GalNAcol	0	1	0	0	nd	0	0	nd	0	0	nd	0	0	nd	0	0	nd	0	0	nd	0	0	nd	0	0	15.59	197.02	0.288908	nd	0	0	15.5	247.28	0.415333
	1317-2	Hex3HexNAc4	Galβ1-3(GalNAcβ1-4 Galβ1-4GlcNAcβ1-3Galβ1-4GlcNAcβ1-6)GalNAcol	0	1	0	0	nd	0	0	nd	0	0	nd	0	0	nd	0	0	nd	0	0	nd	0	0	nd	0	0	17.8	482.42	0.707416	nd	0	0	17.81	321.02	0.539187
	1323	NeuAc1Hex2HexNAc3Sul1	NeuAcα2-3(GalNAcβ1-4)Galβ1-3[Galβ1-4(6S)GlcNAcβ1-6]GalNAcol	1	1	0	1	16.92*	500.8	0.735449	16.81*	535.8	1.11116	16.96	204.28	0.405971	17.2	283.05	0.559912	16.98*	518.4	1.225	14.98	15328.6	17.1701	15.01	8578.24	11.3454	nd	0	0	14.59	5320.71	7.4348	nd	0	0
	1331	NeuAc2Hex2HexNAc2	NeuAcα2-6+NeuAc1Hex2HexNAc2	1	1	0	0	21.08	2075.01	3.04725	20.88	1674.83	3.47333	nd	0	0	21.32	1052.99	2.08296	21.06	914.14	2.16015			0			0			0			0			0
	1389	NeuAc1Hex2HexNAc3deHex1	Fucα1-2Galβ1-3[NeuAcα2-3(GalNAcβ1-4)Galβ1-4GlcNAcβ1-6]GalNAcol	1	1	1	0	28.02	1165.01	1.71087	27.99	1012.35	2.09945	28.1	1078.01	2.14236	28.51	855.18	1.69166	28.36	800.51	1.89164	24.28	729.5	0.817141	23.95	717.42	0.948846	nd	0	0	23.7	594.65	0.830924	nd	0	0
	1397	Hex3HexNAc4Sul1	Galβ1-3[GalNAcβ1-4Galβ1-4GlcNAcβ1-3Galβ1-4(6S)GlcNAcβ1-6]GalNAcol	0	1	0	1	nd	0	0	nd	0	0	nd	0	0	nd	0	0	nd	0	0	nd	0	0	nd	0	0	18.86	2260.73	3.31511	18.75	653.23	0.91278	18.79	2155.45	3.62031
	1420	Hex3HexNAc3deHex1Sul2		0	0	1	1	nd	0	0	nd	0	0	28.99	246.69	0.490254	nd	0	0	nd	0	0			0			0			0			0			0
	1469	NeuAc1Hex2HexNAc3deHex1Sul1	Fucα1-2Galβ1-3[NeuAcα2-3(GalNAcβ1-4)Galβ1-4(6S)GlcNAcβ1-6]GalNAcol	1	1	1	1	27.16	2558.56	3.75737	27.11	1410.07	2.92426	27.15	1027.52	2.04202	28.40*	1299	2.5696	27.96	1102.4	2.60502	29.05	655.36	0.734094	30.13	318.63	0.421414	nd	0	0	nd	0	0	nd	0	0
	1477	NeuAc2Hex2HexNAc2deHex1	Galβ1-3[GlcNAcα1-4(S)Galβ1-4GlcNAcβ1-3Galβ1-4(6S)GlcNAcβ1-6]GalNAcol	1	0	1	1	27.35*	1334.5	1.95978	27.21	1136	2.35588	nd	0	0	28.51	377.44	0.746628	28.06	911.73	2.15446	21.73	3416.74	3.82722	21.94	1324.34	1.75155	21.71	1451.05	2.1278	21.47	1108.2	1.54852	21.46	1534.05	2.5766
	1485	NeuAc1Hex3HexNAc3Sul1		1	0	0	1	25.61	1848.9	2.7152	25.53	1394.58	2.89213	25.5	571.4	1.13556	25.88	2307.8	4.56515	25.71	1259.31	2.97581			0			0			0			0			0
	1520	Hex3HexNAc5	GalNAcβ1-4Galβ1-4GlcNAcβ1-3Galβ1-3(GalNAcβ1-4 Galβ1-4GlcNAcβ1-6)GalNAcol	0	1	0	0	nd	0	0	nd	0	0	nd	0	0	nd	0	0	nd	0	0	nd	0	0	nd	0	0	15.9	168.87	0.247629	nd	0	0	15.83	264.97	0.445045
	1526	NeuAc1Hex2HexNAc4Sul1	NeuAcα2-3(GalNAcβ1-4)Galβ1-3[GlcNAcα1-4Galβ1-4(6S)GlcNAcβ1-6]GalNAcol	1	1	0	1	nd	0	0	nd	0	0	nd	0	0	nd	0	0	nd	0	0	17.77	457.81	0.512811	17.11	800.74	1.05904	nd	0	0	17.35	801.84	1.12044	nd	0	0
	1534-1	NeuAc2Hex2HexNAc3	NeuAcα2-3(GalNAcβ1-4)Galβ1-3(NeuAcα2-3Galβ1-4GlcNAcβ1-6)GalNAcol	1	1	0	0	18.03	2223.67	3.26557	17.92	1394.5	2.89197	18.05	1822.54	3.62198	18.42	2105.64	4.16525	18.2	2240.67	5.29481	17.54	322.38	0.36111	17.66	542.66	0.717712	nd	0	0	nd	0	0	nd	0	0
	1534-2	NeuAc2Hex2HexNAc3	NeuAcα2-3Galβ1-3[NeuAcα2-3(GalNAcβ1-4)Galβ1-4GlcNAcβ1-6]GalNAcol	1	1	0	0	18.97	6763.67	9.93277	18.91	4234.2	8.78104	19.12	4647.99	9.23708	19.4	5357.87	10.5986	19.15	5399.28	12.7587			0			0			0			0			0
	1565	NeuAc1Hex3HexNAc3Sul2	3SGalβ1-4GlcNAcβ1-3Galβ1-3[NeuAcα2-3Galβ1-4(6S)GlcNAcβ1-6]GalNAcol	1	0	0	1	24.24	735.2	1.07968	23.95	464.6	0.963505	nd	0	0	24.44	846.83	1.67515	24.18	458.39	1.0832			0			0			0			0			0
	1608	NeuAc1Hex3HexNAc4	Galβ1-3[NeuAcα2-3(GalNAcβ1-4)Galβ1-4GlcNAcβ1-3Galβ1-4GlcNAcβ1-6]GalNAcol	1	1	0	0	nd	0	0	nd	0	0	nd	0	0	nd	0	0	nd	0	0	18.98	496.81	0.556496	18.82	719.22	0.951227	nd	0	0	18.57	241.33	0.337218	nd	0	0
	1680	NeuAc2Hex2HexNAc3deHex1		1	1	1	0	27.16*	2388.6	3.50777	27.21	1446.44	2.99968	27.25	1097.34	2.18077	28.51	1097.29	2.17059	28.06	1160.07	2.7413			0			0			0			0			0
	1688-1	NeuAc1Hex3HexNAc4Sul1	NeuAcα2-3(GalNAcβ1-4)Galβ1-3[Galβ1-4GlcNAcβ1-3Galβ1-4(6S)GlcNAcβ1-6]GalNAcol	1	1	0	1	22.43	223.19	0.327765	22.36	255.16	0.52916	22.4	1027.4	2.04178	22.65	389.39	0.770267	22.47	254.02	0.600261	19.8	3546.69	3.97279	19.98	2139.48	2.82964	nd	0	0	19.47	1609.48	2.24898	nd	0	0
	1688-2	NeuAc1Hex3HexNAc4Sul1	Galβ1-3[NeuAcα2-3(GalNAcβ1-4)Galβ1-4GlcNAcβ1-3(S)Galβ1-4GlcNAcβ1-6]GalNAcol	1	1	0	1	25.31	452.01	0.663798	25.24	233.24	0.483702	25.33	347.62	0.690835	25.66	547.17	1.08238	25.48	546.73	1.29195	20.96	943.1	1.0564	20.09	817.67	1.08144	nd	0	0	20.56	440.18	0.615078	nd	0	0
	1696	NeuAc2Hex3HexNAc3		1	0	0	0	25.41	266.97	0.392058	25.24	392.46	0.813898	nd	0	0	25.78	180.34	0.356737	25.35	590.54	1.39547			0			0			0			0			0
	1711	NeuAc1Hex3HexNAc3deHex1Sul2		1	0	1	1	28.11	745.87	1.09535	27.9	451.69	0.936732	nd	0	0	29.4	462.8	0.915482	29.01	532.12	1.25742			0			0			0			0			0
	1737	NeuAc2Hex2HexNAc4	NeuAcα2-3(GalNAcβ1-4)Galβ1-3[NeuAcα2-3(GalNAcβ1-4)Galβ1-4GlcNAcβ1-6]GalNAcol	1	1	0	0	20.08	916.82	1.34639	20.08	678.27	1.40662	20.09	538.69	1.07055	20.38	594.68	1.17636	20.23	391.27	0.924589	15.72	674.97	0.75606	15.73	549.09	0.726216	nd	0	0	15.45	334.39	0.467254	nd	0	0
	1811	NeuAc1Hex3HexNAc5	GalNAcβ1-4Galβ1-3[NeuAcα2-3(GalNAcβ1-4)Galβ1-4GlcNAcβ1-3Galβ1-4GlcNAcβ1-6]GalNAcol	1	1	0	0	nd	0	0	nd	0	0	nd	0	0	nd	0	0	nd	0	0	nd	0	0	nd	0	0	nd	0	0	16.32	373.2	0.521485	nd	0	0
	1817	NeuAc2Hex2HexNAc4Sul1	NeuAcα2-3(GalNAcβ1-4)Galβ1-3[NeuAcα2-3(GalNAcβ1-4)Galβ1-4(6S)GlcNAcβ1-6]GalNAcol	1	1	0	1	20.18	340.7	0.500334	20.08	148.96	0.308919	nd	0	0	20.49	198.84	0.393333	20.35	162.03	0.382884			0			0			0			0			0
	1850	NeuAc1Hex4HexNAc4Sul1		1	0	0	1	29.65	309.15	0.454002	29.56*	90.8	0.188304	29.54	210.85	0.419028	29.99	204.36	0.404252	29.84	159.8	0.377615			0			0			0			0			0
	1883	NeuAc2Hex2HexNAc4deHex1		1	1	1	0	23.93	199.05	0.292314	23.85	124.21	0.257591	nd	0	0	21.73	95.3	0.188517	23.93	105.3	0.248829			0			0			0			0	nd	0	0
	1885	Hex4HexNAc6	HexNAc1-4Galβ1-4GlcNAcβ1-3(Galβ1-4GlcNAcβ1-6)Galβ1-3(HexNAc1-4Galβ1-4GlcNAcβ1-6)GalNAcol	0	1	0	0	nd	0	0	nd	0	0	nd	0	0	nd	0	0	nd	0	0	nd	0	0	nd	0	0	nd	0	0	nd	0	0	20.07	200.28	0.336391
	1899-1	NeuAc2Hex3HexNAc4		1	1	0	0	21.46*	182	0.267276	21.96	266.63	0.552947	21.35	578.58	1.14983	21.62	299.7	0.592848	21.5	207.87	0.491206			0			0			0			0			0
	1899-2	NeuAc2Hex3HexNAc4		1	1	0	0	23.43	1109.41	1.62922	23.33	1388.2	2.8789	23.31	974.93	1.9375	23.55	1220.36	2.41404	23.43	1743.73	4.12051			0			0			0			0			0
	1965	Hex4HexNAc6Sul1	S+HexNAc1-4Galβ1-4GlcNAcβ1-3(Galβ1-4GlcNAcβ1-6)Galβ1-3(HexNAc1-4Galβ1-4GlcNAcβ1-6)GalNAcol	0	1	0	1	nd	0	0	nd	0	0	nd	0	0	nd	0	0	nd	0	0	nd	0	0	nd	0	0	21.05	523	0.766922	nd		0	nd	0	0
	1979	NeuAc2Hex3HexNAc4Sul1		1	1	0	1	22.53	877.224	1.28825	22.44	670.95	1.39144	21.08	178.39	0.354519	22.65	715.48	1.41532	22.42	722.93	1.70832			0			0			0			0			0
	2045	Hex4HexNAc6Sul2	2S+HexNAc1-4Galβ1-4GlcNAcβ1-3(Galβ1-4GlcNAcβ1-6)Galβ1-3(HexNAc1-4Galβ1-4GlcNAcβ1-6)GalNAcol	0	1	0	1	24.14	311.92	0.458069	22.93	182.2	0.377853	23.99	163.41	0.324749	24.44	313.64	0.620423	24.14	296.91	0.701612	nd	0	0	nd	0	0	23.32	292.3	0.428626	nd	0	0	23.2	570.1	0.957543
	2102-1	NeuAc2Hex3HexNAc5	NeuAcα2-3(GalNAcβ1-4)Galβ1-3[NeuAcα2-3(GalNAcβ1-4)Galβ1-4GlcNcβ1-3Galβ1-4GlcNAcβ1-6]GalNAcol	1	1	0	0	nd	0	0	nd	0	0	nd	0	0	nd	0	0	nd	0	0	17.48	373.17	0.418002	17.47	388.78	0.514193	nd	0	0	17.16	373.21	0.521499	nd	0	0
	2102-2	NeuAc2Hex3HexNAc5	NeuAcα2-3(GalNAcβ1-4)Galβ1-3[NeuAcα2-3(GalNAcβ1-4)Galβ1-4GlcNcβ1-3Galβ1-4GlcNAcβ1-6]GalNAcol	1	1	0	0	nd	0	0	nd	0	0	nd	0	0	nd	0	0	nd	0	0	18.25	612.38	0.685951	18.31	584.38	0.77289	nd	0	0	17.92	162.74	0.227402	nd	0	0
	2125	NeuAc2Hex3HexNAc4deHex1Sul1		1	1	1	1	27.25*	569.6	0.836485	27.31	369.09	0.765433	nd	0	0	28.61	336.71	0.666059	28.16	329.35	0.778269			0			0			0			0			0
	2182	NeuAc2Hex3HexNAc5Sul1	NeuAcα2-3(GalNAcβ1-4)Galβ1-3[NeuAcα2-3(GalNAcβ1-4)Galβ1-4GlcNAcβ1-3(S)Galβ1-4GlcNAcβ1-6]GalNAcol	1	1	0	1	22.23*	383.7	0.563482	22.12	105.71	0.219225	nd	0	0	22.44	210.02	0.415448	22.24	192.68	0.455312	20.49	492.78	0.551982	21.3	114.22	0.151065	nd	0	0	nd	0	0	nd	0	0
	2256	NeuAc1Hex4HexNAc6Sul1	NeuAc+S+HexNAc1-4Galβ1-4GlcNAcβ1-3(Galβ1-4GlcNAcβ1-6)Galβ1-3(HexNAc1-4Galβ1-4GlcNAcβ1-6)GalNAcol	1	1	0	1	nd	0	0	nd	0	0	nd	0	0	nd	0	0	nd	0	0	nd	0	0	nd	0	0	nd	0	0	21.56	373.6	0.522043	nd	0	0
	2278	NeuAc4Hex3HexNAc3		1	0	0	0	23.63	197.42	0.289921	22.93	154.62	0.320657	nd	0	0	23.65*	251	0.496513	23.27	375.68	0.887749			0			0			0			0			0
	2336	NeuAc1Hex4HexNAc6Sul2	NeuAc+2S+HexNAc1-4Galβ1-4GlcNAcβ1-3(Galβ1-4GlcNAcβ1-6)Galβ1-3(HexNAc1-4Galβ1-4GlcNAcβ1-6)GalNAcol	1	1	0	1	nd	0	0	nd	0	0	nd	0	0	nd	0	0	nd	0	0	25.24	369.18	0.413533	25.44	287.88	0.380745	nd	0	0	nd	0	0	nd	0	0
	2393	NeuAc3Hex3HexNAc5		1	1	0	0	21.23*	417.9	0.613706	22.93	108.18	0.224348	21.25	291.04	0.578392	21.52	324.85	0.642598	21.23	401.24	0.948148			0			0			0			0			0
	2473	NeuAc3Hex3HexNAc5Sul1		1	1	0	1	20.88*	304.3	0.446879	20.67	335.26	0.695275	20.77	247.96	0.492778	21.13	261.22	0.516729	20.88	248.81	0.587949			0			0			0			0			0
	2547	NeuAc2Hex4HexNAc6Sul1	2NeuAc+S+HexNAc1-4Galβ1-4GlcNAcβ1-3(Galβ1-4GlcNAcβ1-6)Galβ1-3(HexNAc1-4Galβ1-4GlcNAcβ1-6)GalNAcol	1	1	0	1	nd	0	0	nd	0	0	nd	0	0	nd	0	0	nd	0	0	23.21	1247.9	1.39782	24.14	111.6	0.1476	nd	0	0	nd	0	0	nd	0	0
	2555	NeuAc3Hex4HexNAc5		1	1	0	0	26.4	605.79	0.889632	26.31	445.09	0.923044	26.49	125.95	0.250304	26.85	828.98	1.63984	26.69	969.48	2.29093			0			0			0			0			0
	2596	NeuAc3Hex4HexNAc6	NeuAcα2-8 + NeuAcα2-3(GalNAcβ1-4)Gal-GlcNAcβ1-3[NeuAcα2-3(GalNAcβ1-4)Gal-GlcNAcβ1-6]Galβ1-3(GlcNAcβ1-6)GalNAcol	1	1	0	0	21.46*	211.9	0.311185	21.28	127.03	0.26344	nd	0	0	21.82	58.92	0.116552	21.5	133.14	0.314616			0			0			0			0			0
	2912	NeuAc2Hex5HexNAc7Sul1		1	1	0	1	nd	0	0	nd	0	0	nd	0	0	nd	0	0	nd	0	0	25.53	123.78	0.138651	nd	0	0	nd	0	0	nd	0	0	nd	0	0
				52	50	24	39		68094.5	100		48219.8	100		50318.8	100		50552.6	100		42318.3	100		89274.6	100		75609.7	100		68194.7	100		71564.9	100		59537.8	100
	Footnote:
	[1]	mass of strucutre in negative ion mode; mass with hyphens indicates the isomeric structures;
	[2]	Hex, hexose; HexNAc, N-acetylhexosamine; deHex, fucose; NeuAc, N-acetylneuraminic acid; NeuGc, N-acetyl glycolylneuraminic acid; S, sulphate
	[3]	structures are given in the text according following rules: the structure is described clockwise and left-to-right where reducing end locates righmost side (as shown in cartoon figure); "+" is used for uncertain location
		The cartoon figure of N-glycan is described as "NeuAcα2-6Galβ1-4GlcNAcβ1-2(Galβ1-4GlcNAcβ1-4)Manα1-3(GlcNAcβ1-4)(Galβ1-4GlcNAcβ1-2Manα1-6)Manβ1-4GlcNAcβ1-4(Fucα1-6)GlcNAcol"
		The cartoon figure of O-glycan is described as "Fucα1-3(Galβ1-4)GlcNAcβ1-6(NeuAcα2-3Galβ1-4GlcNAcβ1-6)Galβ1-3[Galβ1-4(6S)GlcNAcβ1-6]GalNAcol"
	[4]	Presence (1) and absence (0) of sialic acid
	[5]	Presence (1) and absence (0) of sda structure. The motif GalNAcβ1-4Gal without sialylation was also counted.
	[6]	Presence (1) and absence (0) of fucosylation;
	[7]	Presence (1) and absence (0) of sulfation;
	[8]	Name of sample, 30 ul of enzyme were used
	[9]	Retention time (RT) of selected structure on LC; nd, not detected
	[10]	The intensity is area-under-the-curves (AUCs) of each glycan. For comparsion of glycan abundances between samples, the intensity is normalised to total AUC (summed AUCs of all glycans in a sample) and expressed as a percentage.

## Sheet: Human IgG_Sialidases
							JC_190214contIGN			JC_190214IGN623			JC_190214IGN625		AmGH33A	JC_190214IGN1547		AmGH181	JC_190214IGN1835		AmGH33B
							Control [4]			Amuc623			Amuc625			Amuc1547			Amuc1835
	Mass[1]	Composition[2]	Putative structures [3]	Fuccosylation	sialylation	Neu	RT [5]	Intensity [6]	Percentage	RT	Intensity	Percentage2	RT2	Intensity2	Percentage5	RT3	Intensity3	Percentage8	RT4	Intensity4	Percentage11
	1317	Hex3HexNAc4	GlcNAcβ1-2Manα1-3(GlcNAcβ1-2Manα1-6)Manβ1-4GlcNAcβ1-4GlcNAcol	0	0	0	15.55	155.77	0.228135	15.66	178.86	0.294157	nd	0	0	15.76	142.72	0.221729	nd	0	0
	1463	Hex3HexNAc4deHex1	GlcNAcβ1-2Manα1-3(GlcNAcβ1-2Manα1-6)Manβ1-4GlcNAcβ1-4(Fucα1-6)GlcNAcol	1	0	0	17.91	8904	13.0404	18.04	8421.8	13.8507	18.03	8872.44	14.8768	18.07	5141.07	7.98714	18.17	8831.9	15.6839
	1479	Hex4HexNAc4	Galβ1-4GlcNAcβ1-2Manα1-3(GlcNAcβ1-2Manα1-6)Manβ1-4GlcNAcβ1-4GlcNAcol	0	0	0	16.42	442.17	0.647585	16.52	580.43	0.954589	16.56	478.33	0.802038	16.63	582.6	0.905124	16.68	482.86	0.857474
	1520	Hex3HexNAc5	GlcNAcβ1-2Manα1-3(GlcNAcβ1-4)(GlcNAcβ1-2Manα1-6)Manβ1-4GlcNAcβ1-4GlcNAcol	0	0	0	12.7	65.16	0.0954308	nd	0	0	nd	0	0	12.94	96	0.149145	12.86	82.14	0.145866
	1625	Hex4HexNAc4deHex1	GlcNAcβ1-2Manα1-3(Galβ1-4GlcNAcβ1-2Manα1-6)Manβ1-4GlcNAcβ1-4(Fucα1-6)GlcNAcol	1	0	0	18.57	16148.8	23.6509	18.77	13745.6	22.6064	18.78	14919.2	25.0157	18.8	18221.8	28.3094	18.82	10005.5	17.768
	1641	Hex5HexNAc4	Galβ1-4GlcNAcβ1-2Manα1-3(Galβ1-4GlcNAcβ1-2Manα1-6)Manβ1-4GlcNAcβ1-4GlcNAcol	0	0	0	17.33	330.54	0.484096	17.48	630.14	1.03634	17.55	1033.84	1.73349	17.5	362.21	0.562728	17.6	1285.86	2.28346
	1666	Hex3HexNAc5deHex1	GlcNAcβ1-2Manα1-3(GlcNAcβ1-4)(GlcNAcβ1-2Manα1-6)Manβ1-4GlcNAcβ1-4(Fucα1-6)GlcNAcol	1	0	0	14.98	1920.54	2.81275	15.13	1515.35	2.49218	15.16	1883.1	3.15748	15.12	1621.82	2.51965	15.19	1731.76	3.0753
	1682	Hex4HexNAc5	GlcNAcβ1-2Manα1-3(GlcNAcβ1-4)(Galβ1-4GlcNAcβ1-2Manα1-6)Manβ1-4GlcNAcβ1-4GlcNAcol	0	0	0	13.63	212.3	0.310926	13.73	322.52	0.530424	13.71	171.97	0.28835	13.86	183.27	0.284727	13.75	660.07	1.17217
	1787	Hex5HexNAc4deHex1	Galβ1-4GlcNAcβ1-2Manα1-3(Galβ1-4GlcNAcβ1-2Manα1-6)Manβ1-4GlcNAcβ1-4(Fucα1-6)GlcNAcol	1	0	0	19.33	6963.96	10.1991	19.44	8784.27	14.4468	19.53	16231.5	27.2161	19.55	8499.98	13.2055	19.58	17377	30.8584
	1828	Hex4HexNAc5deHex1	GlcNAcβ1-2Manα1-3(GlcNAcβ1-4)(Galβ1-4GlcNAcβ1-2Manα1-6)Manβ1-4GlcNAcβ1-4(Fucα1-6)GlcNAcol	1	0	0	15.74	3808.71	5.57809	15.85	3800.52	6.25043	15.89	4284.97	7.1848	15.95	3578.1	5.55892	15.92	4302.22	7.63998
	1844	Hex5HexNAc5	Galβ1-4GlcNAcβ1-2Manα1-3(GlcNAcβ1-4)(Galβ1-4GlcNAcβ1-2Manα1-6)Manβ1-4GlcNAcβ1-4GlcNAcol	0	0	0	14.18	108.59	0.159037	14.37	332.11	0.546196	14.29	1352.59	2.26795	14.29	238.65	0.370765	14.33	1335.7	2.37197
	1883	Hex9HexNAc2	Manα1-2Manα1-2Manα1-3[Manα1-2Manα1-3(Manα1-2Manα1-6)Manα1-6]Manβ1-4GlcNAcβ1-4GlcNAcol	0	0	0	nd	0	0	15.23	97.47	0.160301	nd	0	0	15.29	103.91	0.161434	nd	0	0
	1916	NeuAc1Hex4HexNAc4deHex1	GlcNAcβ1-2Manα1-3(NeuAcα2-6Galβ1-4GlcNAcβ1-2Manα1-6)Manβ1-4GlcNAcβ1-4(Fucα1-6)GlcNAcol	1	1	1	19.33	1173.21	1.71824	19.82	700.39	1.15188	nd	0	0	20.03	864	1.34231	nd	0	0
	1932	NeuAc1Hex5HexNAc4	NeuAcα2-6Galβ1-4GlcNAcβ1-2Manα1-3(Galβ1-4GlcNAcβ1-2Manα1-6)Manβ1-4GlcNAcβ1-4GlcNAcol	0	1	1	18	501.9	0.735063	18.59	728.56	1.19821	nd	0	0	nd	0	0	nd	0	0
	1990	Hex5HexNAc5deHex1	Galβ1-4GlcNAcβ1-2Manα1-3(GlcNAcβ1-4)(Galβ1-4GlcNAcβ1-2Manα1-6)Manβ1-4GlcNAcβ1-4(Fucα1-6)GlcNAcol	1	0	0	16.03	965.44	1.41395	16.23	5471.92	8.99925	16.37	9056.22	15.185	16.25	2772.92	4.30799	16.3	10216.9	18.1435
	2078	NeuAc1Hex5HexNAc4deHex1	Galβ1-4GlcNAcβ1-2Manα1-3(NeuAcα2-6Galβ1-4GlcNAcβ1-2Manα1-6)Manβ1-4GlcNAcβ1-4(Fucα1-6)GlcNAcol	1	1	1	19.91	7099.62	10.3978	20.4	6901.96	11.3511	20.73	528.01	0.885338	20.52	7623.58	11.844	nd	0	0
	2119	NeuAc1Hex4HexNAc5deHex1	NeuAcα2-6GlcNAcβ1-2Manα1-3(GlcNAcβ1-4)(Galβ1-4GlcNAcβ1-2Manα1-6)Manβ1-4GlcNAcβ1-4(Fucα1-6)GlcNAcol	1	1	1	16.32	973.66	1.42598	16.72*	477.9	0.785966	nd	0	0	17.01	594.48	0.923581	nd	0	0
	2135	NeuAc1Hex5HexNAc5	Galβ1-4GlcNAcβ1-2Manα1-3(GlcNAcβ1-4)(NeuAcα2-6Galβ1-4GlcNAcβ1-2Manα1-6)Manβ1-4GlcNAcβ1-4GlcNAcol	0	1	1	15.27	488.05	0.714779	15.66	337.21	0.554584	15.7	74.2	0.124415	15.86	480.41	0.746363	nd	0	0
	2156	Hex6HexNAc5deHex1	Galβ1-4GlcNAcβ1-2Manα1-3[Galβ1-4GlcNAcβ1-2(Galβ1-4GlcNAcβ1-6)Manα1-6]Manβ1-4GlcNAcβ1-4(Fucα1-6)GlcNAcol	1	0	0	nd	0	0	nd	0	0	18.59	408.89	0.685605	nd	0	0	nd	0	0
	2223	NeuAc2Hex5HexNAc4	NeuAcα2-6Galβ1-4GlcNAcβ1-2Manα1-3(NeuAcα2-6Galβ1-4GlcNAcβ1-2Manα1-6)Manβ1-4GlcNAcβ1-4GlcNAcol	0	1	1	18.48	737.7	1.08041	19.34*	156.2	0.25689	nd	0	0	19.65	373.66	0.580516	nd	0	0
	2281	NeuAc1Hex5HexNAc5deHex1	NeuAcα2-6Galβ1-4GlcNAcβ1-2Manα1-3(GlcNAcβ1-4)(Galβ1-4GlcNAcβ1-2Manα1-6)Manβ1-4GlcNAcβ1-4(Fucα1-6)GlcNAcol	1	1	1	16.96	4976.58	7.2885	17.48	4102.55	6.74715	17.93	344.09	0.576951	17.6	5830.05	9.05754	nd	0	0
	2369	NeuAc2Hex5HexNAc4deHex1	NeuAcα2-6Galβ1-4GlcNAcβ1-2Manα1-3(NeuAcα2-6Galβ1-4GlcNAcβ1-2Manα1-6)Manβ1-4GlcNAcβ1-4(Fucα1-6)GlcNAcol	1	1	1	20.11	5341.73	7.82329	20.98	1967.8	3.23629	nd	0	0	21.2	3565.17	5.53883	nd	0	0
	2426	NeuAc2Hex5HexNAc5	NeuAcα2-6Galβ1-4GlcNAcβ1-2Manα1-3(GlcNAcβ1-4)(NeuAcα2-6Galβ1-4GlcNAcβ1-2Manα1-6)Manβ1-4GlcNAcβ1-4GlcNAcol	0	1	1	16.03	443.26	0.649181	16.91*	165	0.271363	nd	0	0	17.11	243.76	0.378704	nd	0	0
	2572	NeuAc2Hex5HexNAc5deHex1	NeuAcα2-6Galβ1-4GlcNAcβ1-2Manα1-3(GlcNAcβ1-4)(NeuAcα2-6Galβ1-4GlcNAcβ1-2Manα1-6)Manβ1-4GlcNAcβ1-4(Fucα1-6)GlcNAcol	1	1	1	17.52	6518.14	9.54621	18.4	1385.6	2.27879	nd	0	0	18.7	3246.63	5.04395	nd	0	0
								68279.9	100		60804.2	100		59639.3	100		64366.8	100		56311.9	100
	Footnote:
	[1]	mass of strucutre in negative ion mode; mass with hyphens indicates the isomeric structures;
	[2]	Hex, hexose; HexNAc, N-acetylhexosamine; deHex, fucose; NeuAc, N-acetylneuraminic acid; NeuGc, N-acetyl glycolylneuraminic acid; S, sulphate
	[3]	structures are given in the text according following rules: the structure is described clockwise and left-to-right where reducing end locates righmost side (as shown in cartoon figure); "+" is used for uncertain location
		The cartoon figure is described as "NeuAcα2-6Galβ1-4GlcNAcβ1-2(Galβ1-4GlcNAcβ1-4)Manα1-3(GlcNAcβ1-4)(Galβ1-4GlcNAcβ1-2Manα1-6)Manβ1-4GlcNAcβ1-4(Fucα1-6)GlcNAcol"
	[4]	Name of sample
	[5]	Retention time (RT) of selected structure on LC;
	[6]	The intensity is area-under-the-curves (AUCs) of each glycan. For comparsion of glycan abundances between samples, the intensity is normalised to total AUC (summed AUCs of all glycans in a sample) and expressed as a percentage.
