# Supplementary material for: Sialidases and fucosidases of Akkermansia muciniphila are crucial for growth on mucin and nutrient sharing with mucus-associated gut bacteria
Source: Nat Commun. 2023 Apr 1;14:1833. doi: 10.1038/s41467-023-37533-6 (PMC10067855; doi:10.1038/s41467-023-37533-6)
Supplement: Supplementary file 5 — Supplementary Data 2 [file 41467_2023_37533_MOESM5_ESM.xlsx]

## Sheet: PGM+pig colonic mucins+fetuin(F
									control	BA_181106_186		AmGH95A	BA_181106_392		AmGH29C	BA_181106_846		AmGH29D	BA_181106_1120		AmGH95B	BA_181106_0010		AmGH29A	BA_181106_146		AmGH29B
			Fucosylated glycans with abundance >0.5%	Fucosylated O-glycanss with abundance>0.5%			Control (overnight)			Amuc_0186 (overnight)			Amuc_0392(overnight)			Amuc_0846(overnight)			Amuc_1120(overnight)			Amuc_0010(overnight)			Amuc_0146(overnight)
	Mass[1]	Composition[2]	Putative structures [3]	Type [4]	Sulfation	Fucosylation	RT [5]	Intensity [6]	control	RT	Intensity	95A	RT4	Intensity4	Percentage2	RT6	Intensity6	Percentage232	RT5	Intensity5	Percentage30	RT2	Intensity2	Percentage24	RT3	Intensity3	Percentage27
	384-1	Hex1HexNAc1	Galβ1-3GalNAcol	1	0	0	8.74	805.89	0.605885	8.44	236.45	0.11871	9.53	2263.9	1.3582	9.54	1793.75	0.832875	9.36	1897.57	1.09287	9.46	1821.83	0.730093	9.61	1344.77	0.669759
	384-2	Hex1HexNAc1	GlcNAcα1-4Galol	0	0	0	10.89	229.3	0.172392	9.61	1987.24	0.997694	11.98	449.58	0.269721	11.96	489.09	0.227095	11.79	288.22	0.165995	11.84	553.35	0.221753	11.97	369.31	0.183934
	425-1	HexNAc2	GlcNAcβ1-3GalNAcol	3	0	0	8.95	869.51	0.653716	10	1471.15	0.738591	9.95	1315.58	0.789269	9.9	1625.25	0.754637	9.72	1191.91	0.68646	9.86	1901.98	0.762213	9.95	1394.09	0.694323
	425-2	HexNAc2	GlcNAcβ1-4GlcNAcol	N	0	0	10.89	1820.6	1.36876	12.14	2230.37	1.11976	12.1	2179.18	1.30738	12.05	2160.53	1.00318	11.9	1641.41	0.945342	11.97	2448.49	0.981225	12.06	1783.66	0.888347
	472	NeuAc1Hex1	NeuAcα2-3Galol	p	0	0	12.8	155.08	0.116592	14.16	300.18	0.150705	14.33	327.4	0.19642	14.12	246.83	0.114608	13.99	339.53	0.195546	14.17	222.15	0.0890259	14.33	283.12	0.141007
	513	NeuAc1HexNAc1	NeuAcα2-6GalNAcol	0	0	0	10.1	223.26	0.167851	11.19	498.45	0.250247	11.21	337.4	0.20242	11.11	486.32	0.225808	11.03	487.53	0.280784	11.08	461.98	0.185137	11.21	426.92	0.212626
	529	NeuGc1HexNAc1	NeuGcα2-6GalNAcol	0	0	0	nd	0	0	11.06	536.73	0.269465	11.04*	603.2	0.361884	10.95	495.83	0.230224	10.81	452.25	0.260466	10.96	445.53	0.178545	11.04	389.45	0.193965
	587-1	Hex1HexNAc2	Galβ1-3(GlcNAcβ1-6)GalNAcol	2	0	0	11.42	133.69	0.100511	12.41	366.3	0.183901	12.36	41.49	0.0248915	12.32	522.7	0.2427	12.26	687.6	0.396011	12.27	314.2	0.125915	12.35	146.4	0.0729141
	587-2	Hex1HexNAc2	GlcNAcα1-4Galβ1-3GalNAcol	1	0	0	11.65	4952.5	3.72339	12.74	5923.69	2.97399	12.71	6161.12	3.6963	12.62	6100.99	2.83281	12.56	5119.35	2.9484	12.63	6320.28	2.53283	12.67	5513.61	2.74604
	587-3	Hex1HexNAc2	Galβ1-4GlcNAcβ1-3GalNAcol	3	0	0	12.8	988.46	0.743145	14.09	1943.56	0.975765	14.05	3183.94	1.91017	13.96	2634.07	1.22305	13.89	2313.75	1.33256	13.91	2281.83	0.914436	14.04	1480.81	0.737514
	587-4	Hex1HexNAc2	Galβ1-3GlcNAcβ1-3GalNAcol	3	0	0	nd	0	0	14.5	286.7	0.143938	14.39*	396.8	0.238056	14.31	309.1	0.143521	14.29	550.7	0.317166	14.36	404.9	0.162262	14.43	122.6	0.0610606
	628	HexNAc3	GlcNAcβ1-3(GlcNAcβ1-6)GalNAcol	4	0	0	12.47	926.28	0.696397	13.61	1013.6	0.508878	13.57	1089.4	0.653574	13.5	1194.49	0.554626	13.4	735.58	0.423645	13.39	1020.1	0.408802	13.55	831.58	0.414166
	667	Hex1HexNAc2Sul1	Galβ1-3(6SGlcNAcβ1-6)GalNAcol	2	1	0	12.7	1511.48	1.13636	13.86	3017.1	1.51474	13.9	4143.98	2.48614	13.75	2925.27	1.35826	13.58	6458.67	3.71976	13.67	3142.51	1.25935	13.89	2705.89	1.34766
	675-1	NeuAc1Hex1HexNAc1	Galβ1-3(NeuAcα2-6)GalNAcol	1	0	0	11.32	942.5	0.708591	12.33	1100.78	0.552647	12.36	1201.72	0.72096	12.24	1032.17	0.479258	12.08	1072.45	0.617659	12.17	1136.78	0.455561	12.35	1137.06	0.56631
	675-2	NeuAc1Hex1HexNAc1	NeuAcα2-3Galβ1-3GalNAcol	1	0	0	13.08	5858.1	4.40424	14.46	8643.45	4.33945	14.54	7842.22	4.70486	14.41	9243.9	4.29213	14.29	9750.07	5.61538	14.36	11703.1	4.68998	14.53	10976.1	5.46661
	691-1	NeuGc1Hex1HexNAc1	Galβ1-3(NeuGcα2-6)GalNAcol	1	0	0	11.28	278.8	0.209608	12.26	310.01	0.155641	12.29	261.03	0.156602	12.19	271.32	0.125979	11.99	332.84	0.191693	12.09	342.63	0.137308	12.22	313.34	0.156058
	691-2	NeuGc1Hex1HexNAc1	NeuGcα2-3Galβ1-3GalNAcol	1	0	0	12.89	322.9	0.242763	14.26	495.11	0.24857	14.33	500.14	0.300054	14.21	557	0.258627	14.09	815.19	0.469495	14.17	623.74	0.249962	14.33	558.72	0.278269
	708	HexNAc3Sul1	GlcNAcβ1-3(6S-GlcNAcβ1-6)GalNAcol	4	1	0	13.7	1892.62	1.42291	14.97	2792.44	1.40195	15.05	2015	1.20888	14.9	2793.84	1.29724	14.79	3011.15	1.73422	14.87	3811.73	1.52754	14.92	2285.84	1.13846
	716-1	NeuAc1HexNAc2	GlcNAcβ1-3(NeuAcα2-6)GalNAcol	3	0	0	11.5	469.21	0.352762	12.5	654.87	0.328778	12.58	508.73	0.305207	12.48	732.14	0.339948	12.36	740.18	0.426294	12.45	745.05	0.298576	12.53	633.84	0.315682
	716-2	NeuAc1HexNAc2	GalNAcα1-3(NeuAcα2-6)GalNAcol	5	0	0	14.01	833.04	0.626297	15.38	1092.35	0.548415	15.46	917.8	0.550625	15.31	1291.18	0.599521	15.21	1788.39	1.02999	15.28	1518.17	0.608402	15.43	1142.4	0.568969
	732-1	NeuGc1HexNAc2	GlcNAcβ1-3(NeuGcα2-6)GalNAcol	3	0	0	11.42	404.4	0.304036	12.41	605.17	0.303826	12.43	386.24	0.231721	12.32	632.53	0.293697	12.26	640.21	0.368718	12.35	663.58	0.265928	12.44	506.31	0.252166
	732-2	NeuGc1HexNAc2	GalNAcα1-3(NeuGcα2-6)GalNAcol	5	0	0	13.7	944.63	0.710192	15.07	1285.99	0.645632	15.25	905.89	0.543479	15.1	1464.76	0.680118	14.9	1570.54	0.904525	14.98	1703.65	0.682732	15.23	1202.98	0.599141
	749-1	Hex2HexNAc2	GlcNAcα1-4Galβ1-4GlcNAcβ1-3Galol	p	0	0	nd	0	0	14.76	49.9	0.0250523	14.74	95.63	0.0573722	14.71	102.72	0.047695	14.59*	39.3	0.0226342	14.57*	101.3	0.0405957	14.73	103.58	0.0515878
	749-2	Hex2HexNAc2	Galβ1-3(Galβ1-4GlcNAcβ1-6)GalNAcol	2	0	0	14.22	572.6	0.430493	15.48	931.35	0.467585	15.56	1027.86	0.616654	15.41	990.37	0.459849	15.31	2348.15	1.35238	15.39	806.06	0.323026	15.43	772.05	0.384518
	749-3	Hex2HexNAc2	Galβ1-4GlcNAcβ1-3Galβ1-3GalNAcol	1	0	0	15.14	468.74	0.352408	16.33	1135.98	0.570319	16.36	1045.39	0.627171	16.23	848.71	0.394073	16.19	1843.45	1.0617	16.2	813.36	0.325951	16.21	840.63	0.418674
	790-1	Hex1HexNAc3	GlcNAcα1-4Galβ1-3(GlcNAcβ1-6)GalNAcol	2	0	0	13.81	1237.1	0.930077	14.97	1276.35	0.640792	14.95	1239.22	0.743457	14.9	1460.27	0.678033	14.79	1314.01	0.756781	14.87	1598.1	0.640434	14.92	1313.81	0.65434
	790-2	Hex1HexNAc3	GlcNAcβ1-3(Galβ1-4GlcNAcβ1-6)GalNAcol	4	0	0	15.04	1291.61	0.971059	16.33	1996.34	1.00226	16.36	3897.68	2.33837	16.23	3415.89	1.58607	16.09	3410.5	1.96422	16.2	2415.83	0.968136	16.31	1811.17	0.902049
	829	Hex2HexNAc2Sul1	Galβ1-3[Galβ1-4(6S)GlcNAcβ1-6]GalNAcol	2	1	0	15.24	604.28	0.45431	16.43	1001.78	0.502944	16.46	1679.6	1.00766	16.33	1694.78	0.786921	16.29	2761.6	1.5905	16.3	1406.27	0.563558	16.42	863.74	0.430184
	830	Hex2HexNAc2Sul2	Galβ1-4(6S)GlcNAcβ1-3Galβ1-3GalNAcol	1	1	0	nd	0	0	18.42	140.9	0.0707389	18.46	446.81	0.268059	18.32	152.3	0.070716	17.44	629.48	0.362538	18.18	227.39	0.0911258	18.4	158.39	0.0788857
	870-1	Hex1HexNAc3Sul1	GlcNAcβ1-3[Gal-(6S)GlcNAcβ1-6]GalNAcol	4	1	0	15.87	576.82	0.433665	17.16	1077.35	0.540884	17.26	3233.8	1.94009	17.17	2761.3	1.28213	17.02	2904.63	1.67287	17.03	2209.86	0.885595	17.15	1146.16	0.570842
	870-2	Hex1HexNAc3Sul1	Galβ1-4(6S)GlcNAcβ1-3(GlcNAcβ1-6)GalNAcol	4	1	0	17.01	822.13	0.618094	18.31	1355.54	0.680549	18.37	2036.18	1.22159	18.21	2192.74	1.01813	18.07	2660.14	1.53206	18.08	1525.43	0.611311	18.19	993.24	0.494681
	870-3	Hex1HexNAc3Sul1	GlcNAcβ1-3(SGalβ1-4GlcNAcβ1-6)GalNAcol	4	1	0	nd	0	0	19.16	556.73	0.279506	19.4	2183.16	1.30976	19.16	321.5	0.149279	19.01	1641.36	0.945313	19.02	487.43	0.195336	19.25	326.24	0.162483
	878-1	NeuAc1Hex1HexNAc2	GlcNAca1-4Galβ1-3(NeuAcα2-6)GalNAcol	1	0	0	13.81	1158.5	0.870984	14.97	1191.55	0.598218	15.15	834.42	0.500602	15	1403.25	0.651558	14.9	990.91	0.570697	14.87	1424.87	0.571012	15.02	1322.25	0.658543
	878-2	NeuAc1Hex1HexNAc2	NeuAcα2-3Galβ1-3(GlcNAcβ1-6)GalNAcol	2	0	0	nd	0	0	17.16	363.68	0.182586	17.15	275.53	0.165301	17.07	769.42	0.357257	16.92	258.2	0.148706	16.93	358.5	0.143668	17.04	288.61	0.143741
	894	NeuGc1Hex1HexNAc2	NeuGcα2-3Galβ1-3(GlcNAcβ1-6)GalNAcol	1	0	0	15.45	274.56	0.20642	16.84	560.35	0.281324	16.94	475.9	0.285511	16.75	680.49	0.315965	16.71	695.78	0.400722	16.71	968.52	0.388131	16.83	591.02	0.294356
	952-1	Hex2HexNAc3	Galβ1-4GlcNAcβ1-3(GlcNAcβ1-6)Galβ1-3GalNAcol	?	0	0	15.55	1637.04	1.23076	16.74	1424.5	0.715171	16.77	2518.99	1.51124	16.64	1604.2	0.744863	16.5	1628.9	0.938137	16.61	1710.4	0.685437	16.73	1691.6	0.842497
	952-2	Hex2HexNAc3	GlcNAcα1-4Galβ1-3(Galβ1-4GlcNAcβ1-6)GalNAcol	2	0	0	15.87	516.68	0.388451	17.16	1449	0.727471	17.15	105.79	0.0634676	17.07	992.2	0.460699	17.02	2099.8	1.20934	17.03	696.6	0.27916	17.15	805.4	0.401127
	952-3	Hex2HexNAc3	Galβ1-4GlcNAcβ1-3(Galβ1-4GlcNAcβ1-6)GalNAcol	4	0	0	17.92	577.71	0.434334	19.16	1000.01	0.502055	19.09	2385.54	1.43118	19.05	1903.47	0.88382	19.01	1915.04	1.10293	19.02	1181.85	0.473623	19.04	897.05	0.446773
	958	NeuAc1Hex1HexNAc2Sul1	NeuAcα2-3Galβ1-3[(6S)GlcNAcβ1-6]GalNAcol	2	1	0	17.01	282.15	0.212126	18.53	289.28	0.145233	18.65	178.4	0.107029	18.53	374.13	0.173716	18.38	456.26	0.262775	18.5	520.07	0.208416	18.61	337.33	0.168006
	966	NeuAc2Hex1HexNAc1	NeuAcα2-3Galβ1-3(NeuAcα2-6)GalNAcol	1	0	0	13.81	2892	2.17427	15.18	3612.58	1.8137	15.35	2440.46	1.46413	15.21	4319.3	2.00554	15	4443.45	2.55913	15.18	4348.37	1.7426	15.33	4922.58	2.45168
	974	NeuGc1Hex1HexNAc2Sul1	NeuGcα2-3Galβ1-3(6SGlcNAcβ1-6)GalNAcol	2	1	0	16.8	641.5	0.482293	18.31	648.43	0.325544	18.46	565.31	0.339152	18.32	839.87	0.389969	18.07	862.73	0.496874	18.18	788.27	0.315897	18.3	615.02	0.306309
	975-3	Hex2HexNAc2deHex1Sul1	Fucα1-2Galβ1-4(6S)GlcNAcβ1-3Galβ1-3GalNAcol	1	1	0	15.87	200	0.150364	17.16	221.1	0.111003	17.15	260.8	0.156464	17.07	455.9	0.211684	nd	0	0	17.03	605.64	0.242708	17.15	696.96	0.347119
	975-4	Hex2HexNAc2deHex1Sul1	Fucα1-2Galβ1-3[Galβ1-4(6S)GlcNAcβ1-6]GalNAcol	2	1	0	nd	0	0	27.58	784.2	0.393708	27.74	969.93	0.5819	27.53	816.2	0.378978	nd	0	0	27.26*	518	0.207587	27.71*	290.2	0.144533
	993	Hex1HexNAc4	GlcNAcα1-4Galβ1-3(GalNAcβ1-4GlcNAcβ1-6)GalNAcol	2	0	0	15.34	598.75	0.450153	16.43	617.02	0.309775	16.46	468.39	0.281006	16.33	675.33	0.31357	16.29	636.56	0.366616	16.3	863.58	0.346077	16.42	626.99	0.312271
	1032-1	Hex2HexNAc3Sul1	Gal-GlcNAcβ1-3[Gal-(6S)GlcNAcβ1-6]GalNAcol	4	1	0	18.55	716.92	0.538995	19.69	1714.64	0.860836	19.83	5955.63	3.57302	19.69	4639.2	2.15408	19.43	4938.84	2.84444	19.55	2240.24	0.897769	19.67	1618.49	0.806085
	1032-2	Hex2HexNAc3Sul1	Gal-GlcNAcβ1-3[Gal-(6S)GlcNAcβ1-6]GalNAcol	4	1	0	nd	0	0	nd	0	0	21.9	1527.94	0.916672	nd	0	0	nd	0	0	nd	0	0	nd	0	0
	1040-1	NeuAc1Hex2HexNAc2	Galβ1-4GlcNAcβ1-3Galβ1-3(NeuAcα2-6)GalNAcol	1	0	0	16.7	685.57	0.515426	17.89	637.61	0.320112	17.98	338.54	0.203104	17.79	565.3	0.26248	17.65	601.83	0.346614	17.66	859.3	0.344362	17.88	698.36	0.347816
	1040-2	NeuAc1Hex2HexNAc2	NeuAcα2-3Galβ1-3(Galβ1-4GlcNAcβ1-6)GalNAcol	2	0	0	18.13	352.15	0.264754	19.58	533.26	0.267723	19.51	669.09	0.401414	19.48	826.41	0.383719	19.32	642.69	0.370146	19.34	489.01	0.195969	19.56	473.89	0.23602
	1041	Hex2HexNAc2deHex2	Fucα1-2Galβ1-3(Fucα1-2Galβ1-4GlcNAcβ1-6)GalNAcol	2	0	0	25.8	3253.45	2.44601	27.9	1122.89	0.563747	27.84	2691.92	1.61499	27.84	4786.76	2.22259	nd	0	0	27.68	5084.84	2.03773	27.81	3911.65	1.94819
	1056	NeuGc1Hex2HexNAc2	NeuGcα2-3Galβ1-3(Galβ1-4GlcNAcβ1-6)GalNAcol	2	0	0	nd	0	0	19.26*	184.9	0.0928291	19.3	510.27	0.306131	19.27	560.22	0.260122	19.11	420.22	0.242018	19.13*	234.3	0.093895	19.35*	185	0.0921388
	1112-1	Hex2HexNAc3Sul2	SGalβ1-3GlcNAcβ1-3[Galβ1-4(6S)GlcNAcβ1-6]GalNAcol	4	1	0	nd	0	0	nd	0	0	21.9	588.7	0.353185	21.79	276.96	0.128598	nd	0	0	nd	0	0	nd	0	0
	1112-2	Hex2HexNAc3Sul2	SGalβ1-3GlcNAcβ1-3[Galβ1-4(6S)GlcNAcβ1-6]GalNAcol	4	1	0	nd	0	0	nd	0	0	24.21	222.98	0.133775	nd	0	0	nd	0	0	nd	0	0	nd	0	0
	1114	Hex3HexNAc3	Galβ1-4GlcNAcβ1-3Galβ1-3(Galβ1-4GlcNAcβ1-6)GalNAcol	2	0	0	nd	0	0	19.9	183.8	0.0922768	19.83	482.52	0.289483	19.8	384.48	0.178522	19.64	617.69	0.355748	nd	0	0	nd	0	0
	1120	NeuAc1Hex2HexNAc2Sul1	NeuAcα2-3Galβ1-3[Galβ1-4(6S)GlcNAcβ1-6]GalNAcol	2	1	0	nd	0	0	nd	0	0	20.66	325.07	0.195022	20.63	377.86	0.175448	20.47	285.86	0.164636	nd	0	0	nd	0	0
	1155	Hex2HexNAc4	GlcNAcα1-4Galβ1-3(GlcNAcα1-4Galβ1-4GlcNAcβ1-6)GalNAcol	2	0	0	16.8	4578.95	3.44255	18	4206.12	2.11168	17.98	4082.3	2.44913	17.9	5026.07	2.33371	17.86	4254.5	2.45031	17.87	5661.37	2.26878	17.88	4561.51	2.27185
	1235-1	Hex2HexNAc4Sul1	GlcNAcβ1-3[Galβ1-4GlcNAcβ1-3Galβ1-4(6S)GlcNAcβ1-6]GalNAcol	4	1	0	nd	0	0	nd	0	0	19.93	753.15	0.451845	19.8	453.21	0.210435	nd	0	0	nd	0	0	nd	0	0
	1235-2	Hex2HexNAc4Sul1	GlcNAcβ1-3[Galβ1-4(6S)GlcNAcβ1-3Galβ1-4GlcNAcβ1-6]GalNAcol	4	1	0	nd	0	0	nd	0	0	24.1	379	0.227377	nd	0	0	nd	0	0	nd	0	0	nd	0	0
	1243	NeuAc1Hex2HexNAc3	GlcNAcα1-4Galβ1-4GlcNAcβ1-3Galβ1-3(NeuAcα2-6)GalNAcol	1	0	0	16.91	499.75	0.375722	18.31	723.98	0.363474	18.08	222.9	0.133727	nd	0	0	nd	0	0	nd	0	0	nd	0	0
	1301-2	Hex2HexNAc4deHex1	GalNAcα1-3(Fucα1-2)Galβ1-3(GlcNAcα1-4Galβ1-4GlcNAcβ1-6)GalNAcol	2	0	0	18.13	230.64	0.1734	19.58*	193.4	0.0970965	nd	0	0	nd	0	0	nd	0	0	nd	0	0	nd	0	0
	1331	NeuAc2Hex2HexNAc2	NeuAcα2-3Galβ1-3(NeuAcα2-3Galβ1-4GlcNAcβ1-6)GalNAcol	2	0	0	22.16	1741.58	1.30936	23.85	2136.07	1.07241	24.1	1563.14	0.93779	23.9	2518.62	1.16945	23.75	2530.14	1.45719	23.73	2705.49	1.08422	23.97	2866.49	1.42765
	1339	NeuGc1Hex2HexNAc3Sul1	HexNAc-(S)Galβ1-4GlcNAcβ1-3Galβ1-3(NeuGcα2-6)GalNAcol	1	1	0	nd	0	0	20.21	361.59	0.181536	20.35	534.3	0.320548	20.21	548.02	0.254457	19.95	641.16	0.369265	20.07	577.76	0.231536	20.19	341.31	0.169989
	1885	Hex4HexNAc6	GlcNAcα1-4Galβ1-4GlcNAcβ1-3(Galβ1-4GlcNAcβ1-6)Galβ1-3(GlcNAcα1-4Galβ1-4GlcNAcβ1-6)GalNAcol	2	0	0	nd	0	0	21.67	318.96	0.160134	21.7	210.36	0.126203	21.58	226.53	0.105183	21.53	481.99	0.277594	21.53	282.32	0.113139	21.65	215.82	0.107489
	2088	Hex4HexNAc7	GlcNAcα1-4Galβ1-4GlcNAcβ1-3(GlcNAcα1-4Galβ1-4GlcNAcβ1-6)Galβ1-3(GlcNAcα1-4Galβ1-4GlcNAcβ1-6)GalNAcol	2	0	0	20.91	242.84	0.182572	21.99	287.2	0.144189	22.01*	238.2	0.142906	22	325.32	0.151053	21.95	226.37	0.130374	21.85	364.06	0.145896	21.97	337.27	0.167976
	2223-1	NeuAc2Hex5HexNAc4	NeuAcα2-3Galβ1-4GlcNAcβ1-2Manα1-3(NeuAcα2-6Galβ1-4GlcNAcβ1-2Manα1-6)Manβ1-4GlcNAcβ1-4GlcNAcol	N	0	0	22.16	505.98	0.380406	23.12	974.91	0.489454	23.16	528.72	0.3172	23.05	1559.9	0.724294	22.9	1033.99	0.595509	23.01	797.4	0.319556	23.02	1162.6	0.57903
	2223-2	NeuAc2Hex5HexNAc4	NeuAcα2-6Galβ1-4GlcNAcβ1-2Manα1-3(NeuAcα2-3Galβ1-4GlcNAcβ1-2Manα1-6)Manβ1-4GlcNAcβ1-4GlcNAcol	N	0	0	23.71	560.37	0.421298	24.79	974.39	0.489193	24.94	412.85	0.247685	24.83	1055.28	0.489988	24.69	744.23	0.428626	24.15	1136.43	0.455421	24.28	595.66	0.296667
	2223-3	NeuAc2Hex5HexNAc4	NeuAcα2-3Galβ1-4GlcNAcβ1-2Manα1-3(NeuAcα2-3Galβ1-4GlcNAcβ1-2Manα1-6)Manβ1-4GlcNAcβ1-4GlcNAcol	N	0	0	24.75	495.5	0.372527	25.92	1506.04	0.756108	26.07	1046.58	0.627885	26.07	1084.05	0.503347	25.73	1706.39	0.982766	25.81	1275.7	0.511233	25.93	1415.37	0.704921
	2588-1	NeuAc2Hex6HexNAc5	2NeuAc+Galβ1-4GlcNAcβ1-2(Galβ1-4GlcNAcβ1-6)Manα1-3(Galβ1-4GlcNAcβ1-2Manα1-6)Manβ1-4GlcNAcβ1-4GlcNAcol	N	0	0	24.02	987.71	0.742581	24.89	2869.73	1.44075	24.94	1943.77	1.16614	24.73	432.37	0.200758	24.69	421.3	0.24264	24.88	1683.77	0.674766	25.22	1444.43	0.719395
	2588-2	NeuAc2Hex6HexNAc5	2NeuAc+Galβ1-4GlcNAcβ1-2(Galβ1-4GlcNAcβ1-6)Manα1-3(Galβ1-4GlcNAcβ1-2Manα1-6)Manβ1-4GlcNAcβ1-4GlcNAcol	N	0	0	25.07	1102.5	0.828882	26.34	3071.07	1.54183	26.49	2062.97	1.23766	26.39	1902.66	0.883444	26.15	2885.26	1.66172	26.12	2701.73	1.08271	26.35	1471.31	0.732782
	2588-3	NeuAc2Hex6HexNAc5	2NeuAc+Galβ1-4GlcNAcβ1-2(Galβ1-4GlcNAcβ1-6)Manα1-3(Galβ1-4GlcNAcβ1-2Manα1-6)Manβ1-4GlcNAcβ1-4GlcNAcol	N	0	0	26.43	1030.49	0.774744	27.48	2613.7	1.31221	27.74	2877.79	1.7265	27.53	1205.23	0.559613	27.4	1614.95	0.930102	27.37	2812.83	1.12723	27.6	1950.84	0.971611
	2880-1	NeuAc3Hex6HexNAc5	NeuAcα2-6Galβ1-4GlcNAcβ1-2(NeuAcα2-6Galβ1-4GlcNAcβ1-6)Manα1-3(NeuAcα2-6Galβ1-4GlcNAcβ1-2Manα1-6)Manβ1-4GlcNAcβ1-4GlcNAcol	N	0	0	24.02	1216.32	0.914455	25.20*	1612.4	0.809506	24.94	1376.87	0.826039	25.35	2315.84	1.07529	24.69	2465.28	1.41984	24.78	2055.54	0.823751	24.9	2104.29	1.04804
	2880-2	NeuAc3Hex6HexNAc5	NeuAcα2-6Galβ1-4GlcNAcβ1-2(NeuAcα2-3Galβ1-4GlcNAcβ1-6)Manα1-3(NeuAcα2-6Galβ1-4GlcNAcβ1-2Manα1-6)Manβ1-4GlcNAcβ1-4GlcNAcol	N	0	0	24.96	3856.71	2.89955	26.23	7034.32	3.53158	25.04	1072.49	0.643429	26.28	7206.8	3.34627	26.15	6964.06	4.01083	26.12	6860.8	2.74944	26.35	6713.43	3.34361
	2880-3	NeuAc3Hex6HexNAc5	NeuAcα2-3Galβ1-4GlcNAcβ1-2(NeuAcα2-3Galβ1-4GlcNAcβ1-6)Manα1-3(NeuAcα2-6Galβ1-4GlcNAcβ1-2Manα1-6)Manβ1-4GlcNAcβ1-4GlcNAcol	N	0	0	26.32	2988.12	2.24653	27.58	4021.75	2.01912	27.84	6137.98	3.68242	27.63	5882.88	2.73154	27.51	4538.53	2.61389	26.95	6158.54	2.46802	27.19	7776.53	3.87308
	2880-4	NeuAc3Hex6HexNAc5	NeuAcα2-3Galβ1-4GlcNAcβ1-2(NeuAcα2-3Galβ1-4GlcNAcβ1-6)Manα1-3(NeuAcα2-3Galβ1-4GlcNAcβ1-2Manα1-6)Manβ1-4GlcNAcβ1-4GlcNAcol	N	0	0	27.34	5374.56	4.04071	28.62	12204.9	6.12747	28.89	6456.04	3.87324	28.57	10356.5	4.80873	28.34	7936.66	4.57098	28.41	8785.61	3.52081	28.75	9139.32	4.55182
	3171-1	NeuAc4Hex6HexNAc5	NeuAcα2-6+NeuAcα2-3Galβ1-4GlcNAcβ1-2(NeuAcα2-3Galβ1-4GlcNAcβ1-6)Manα1-3(NeuAcα2-3Galβ1-4GlcNAcβ1-2Manα1-6)Manβ1-4GlcNAcβ1-4GlcNAcol	N	0	0	28.21	575.82	0.432913	26.02	781.46	0.392332	26.49	1192.14	0.715212	26.28	1184.4	0.549941	25.94	1342.79	0.773357	26.43	1588.94	0.636763	26.25	2452.28	1.22135
	3171-2	NeuAc4Hex6HexNAc5	NeuAcα2-6+NeuAcα2-3Galβ1-4GlcNAcβ1-2(NeuAcα2-3Galβ1-4GlcNAcβ1-6)Manα1-3(NeuAcα2-3Galβ1-4GlcNAcβ1-2Manα1-6)Manβ1-4GlcNAcβ1-4GlcNAcol	N	0	0	29.35	1791.61	1.34697	27.69	3377.45	1.69565	27.95	1196.47	0.71781	27.94	1701.53	0.790055	27.51	1674.35	0.964313	27.58	1185.41	0.475049	27.81	1517.98	0.756026
	3171-3	NeuAc4Hex6HexNAc5	NeuAcα2-6+NeuAcα2-3Galβ1-4GlcNAcβ1-2(NeuAcα2-3Galβ1-4GlcNAcβ1-6)Manα1-3(NeuAcα2-3Galβ1-4GlcNAcβ1-2Manα1-6)Manβ1-4GlcNAcβ1-4GlcNAcol	N	0	0	30.91	3616.27	2.71879	28.73	4847.23	2.43355	28.99	2300.09	1.37992	28.99	3862.85	1.7936	28.55	4657.45	2.68238	28.83	4149.4	1.66286	29.06	5352.87	2.66598
	733-3	Hex1HexNAc2deHex1	Fucα1-2(GalNAcα1-3)Galβ1-3GalNAcol	1	0	A	15.87	1457.6	1.09585	17.27	1870.8	0.939236	17.26	758.52	0.455066	17.17	2049.12	0.951448	17.13	1215.49	0.70004	17.14	2438.65	0.977281	17.25	1997.95	0.995074
	1098-1	Hex2HexNAc3deHex1	Fucα1-2(GalNAcα1-3)Galβ1-4GlcNAcβ1-3Galβ1-3GalNAcol	1	0	A	nd	0	0	14.76	427.33	0.214541	14.74	192.96	0.115764	14.61	157.3	0.0730376	14.49	170.1	0.0979661	14.57	538.43	0.215774	14.73	458.08	0.228146
	1301-1	Hex2HexNAc4deHex1	GlcNAcα1-4Galβ1-3[GalNAcα1-3(Fucα1-2)Galβ1-4GlcNAcβ1-6]GalNAcol	2	0	A	16.38	1265.57	0.951482	17.68	1461.22	0.733606	17.68	908.48	0.545033	17.48	1383.91	0.642578	17.44	1459.79	0.840741	17.55	1668.74	0.668742	17.57	1302.83	0.648871
	1447	Hex2HexNAc4deHex2	GalNAcα1-3(Fucα1-2)Galβ1-3[GalNAcα1-3(Fucα1-2)Galβ1-4GlcNAcβ1-6]GalNAcol	2	0	A	17.92	226.3	0.170137	19.37	256.2	0.128625	19.40*	183	0.109789	19.27	443.64	0.205991	nd	0	0	19.23	426.95	0.171099	19.35	332.82	0.16576
	1244-3	Hex2HexNAc3deHex2	Fucα1-2Galβ1-3[GalNAcα1-3(Fucα1-2)Galβ1-4GlcNAcβ1-6]GalNAcol	2	0	A/H	nd	0	0	nd	0	0	26.17	305.15	0.183072	26.18*	676.9	0.314299	nd	0	0	26.01	539.11	0.216047	26.14*	500.2	0.249123
	813	Hex1HexNAc2deHex1Sul1	6SGalβ1-4(Fucα1-3)GlcNAcβ1-3GalNAcol	3	1	a/x	nd	0	0	12.74	172.72	0.0867141	nd	0	0	12.62	187.27	0.0869533	12.56*	80.9	0.046593	12.63	254.8	0.10211	12.77	155.73	0.0775609
	895-1	Hex2HexNAc2deHex1	Galβ1-3(Fucα1-4)GlcNAcβ1-3Galβ1-3GalNAcol	1/2	0	a/x	12.19	296.05	0.222577	13.24	534	0.268095	nd	0	0	nd	0	0	13.14	888.59	0.511768	13.08	687.55	0.275534	13.17	559.77	0.278792
	1040	NeuGc1Hex1HexNAc2deHex1	Gal-(Fuc)GlcNAcβ1-3(NeuGcα2-6)GalNAcol	3	0	a/x	nd	0	0	13.14*	201.2	0.101013	nd	0	0	nd	0	0	12.94	270.06	0.155536	13.08	209.82	0.0840847	13.13*	166.4	0.0828751
	1096	Hex1HexNAc3deHex1Sul2	6SGalβ1-(Fucα1-)(6S)GlcNAcβ1-3(GlcNAcβ1-6)GalNAcol	4	1	a/x	16.07	253.46	0.190556	17.48	327.04	0.164191	nd	0	0	17.69	382.75	0.177719	17.44	292.79	0.168627	17.55	430.73	0.172614	17.67	312.24	0.15551
	1178-3	Hex2HexNAc3deHex1Sul1	Gal-GlcNAcβ1-3[Gal(Fuc)(6S)GlcNAcβ1-6]GalNAcol	4	1	a/x	nd	0	0	nd	0	0	nd	0	0	19.8	1005.2	0.466735	nd	0	0	nd	0	0	nd	0	0
	1202	NeuGc1Hex2HexNAc2deHex1	NeuGcα2-3Galβ1-3[Galβ1-4(Fucα1-3)GlcNAcβ1-6]GalNAcol	2	0	a/x	nd	0	0	17.48	410.45	0.206067	nd	0	0	nd	0	0	17.44	780.78	0.449677	17.24	490.79	0.196683	17.57*	430.3	0.21431
	1244-1	Hex2HexNAc3deHex2	Gal(Fuc)GlcNAcβ1-3[Gal(Fuc)GlcNAcβ1-6]GalNAcol	4	0	a/x	13.53	460.25	0.346025	14.76	464.77	0.233338	nd	0	0	14.61	117.95	0.0547666	14.59	954.49	0.549722	14.57	617.12	0.247309	14.73	378.73	0.188626
	1258	Hex2HexNAc3deHex1Sul2	Gal(Fuc)(6S)GlcNAcβ1-3(SGalβ1-4GlcNAcβ1-6)GalNAcol	4	1	a/x	18.34	536.76	0.403547	19.79	644.64	0.323642	20.03	183.38	0.110017	20.11	598.49	0.277891	19.95	1121	0.645621	19.66	1232	0.49372	19.88	581.65	0.289689
	1324-1	Hex2HexNAc3deHex2Sul1	Gal(Fuc)GlcNAcβ1-3[Gal(Fuc)(6S)GlcNAcβ1-6]GalNAcol	4	1	a/x	14.11	1028.61	0.77333	15.38	1262.84	0.634009	nd	0	0	15.31*	354.3	0.164509	15.21	2694.22	1.55169	15.18	1715.22	0.687369	15.43	1219.8	0.607518
	1324-2	Hex2HexNAc3deHex2Sul1	Gal(Fuc)GlcNAcβ1-3[Gal(Fuc)(6S)GlcNAcβ1-6]GalNAcol	4	1	a/x	nd	0	0	16.95	493.9	0.247963	nd	0	0	16.85*	117.5	0.0545577	16.81	1345.21	0.77475	16.82	494.5	0.198169	17.04	446.5	0.222378
	1381	Hex2HexNAc4deHex1Sul1	Gal-GlcNAcβ1-3Gal-(Fuc)(6S)GlcNAcβ1-3(GlcNAcβ1-6)GalNAcol	4	1	a/x	17.4	569.42	0.428102	18.74	897.92	0.450801	nd	0	0	18.95	1093.21	0.5076	18.49	711.5	0.409776	18.5	1267.59	0.507983	18.72	858.72	0.427683
	1404-1	Hex2HexNAc3deHex2Sul2	SGal-(Fuc)GlcNAcβ1-3[Gal-(Fuc)(6S)GlcNAcβ1-6]GalNAcol	4	1	a/x	14.89	350.91	0.263821	16.07	298.02	0.149621	nd	0	0	16.08*	117.4	0.0545112	15.99	228.39	0.131537	16	241.65	0.0968405	16.21	128.96	0.0642282
	1404-2	Hex2HexNAc3deHex2Sul2	SGal-(Fuc)(6S)GlcNAcβ1-3[Gal-(Fuc)GlcNAcβ1-6]GalNAcol	4	1	a/x	16.28	255.97	0.192444	17.68*	226.5	0.113714	nd	0	0	17.59*	127.9	0.0593866	17.44*	215.9	0.124344	17.55	606.37	0.243001	17.67*	287.5	0.143189
	1420	Hex3HexNAc3deHex1Sul2	Not assign	2	1	a/x	nd	0	0	21.14*	188.3	0.0945361	nd	0	0	nd	0	0	21	756.9	0.435923	21.11	637.04	0.255292	21.23*	153.9	0.0766495
	1404-3	Hex2HexNAc3deHex2Sul2	SGal-(Fuc)(6S)GlcNAcβ1-3(Fucα1-2Gal-GlcNAcβ1-6)GalNAcol	4	1	a/x and H1/2	18.96	193.17	0.145229	20.31*	135.2	0.0678772	nd	0	0	20.32*	241.5	0.112133	nd	0	0	20.27*	231.6	0.092813	20.39	238.42	0.118744
	1390-1	Hex2HexNAc3deHex3	Gal(Fuc)GlcNAcβ1-3[Fucα1-2Gal(Fuc)GlcNAcβ1-6]GalNAcol	4	0	a/x/b/y	18.96	351.06	0.263934	20	188.6	0.0946867	nd	0	0	nd	0	0	nd	0	0	19.76	220.03	0.0881763	19.88	201.85	0.100531
	1390-2	Hex2HexNAc3deHex3	GalNAcα1-3(Fucα1-2)Galβ1-3[Fucα1-2Gal(Fuc)GlcNAcβ1-6]GalNAcol	2	0	a/x/b/y	21.74	419.2	0.315163	20.72	489.48	0.245744	nd	0	0	nd	0	0	nd	0	0	20.38	617.07	0.247289	20.49	392.23	0.195349
	1324-3	Hex2HexNAc3deHex2Sul1	Gal-GlcNAcβ1-3[Fucα1-2Gal(6S)GlcNAcβ1-6]GalNAcol	4	1	b/y	15.66	434.49	0.326659	17.68	1624.77	0.815716	nd	0	0	17.69	673.85	0.312882	nd	0	0	17.55	1553.66	0.622624	17.67	1059.68	0.527771
	1324-4	Hex2HexNAc3deHex2Sul1	Gal-GlcNAcβ1-3[Fucα1-2Gal(6S)GlcNAcβ1-6]GalNAcol	4	1	b/y	nd	0	0	18.74	1228.52	0.616779	nd	0	0	18.63	1230.4	0.5713	nd	0	0	18.6	2448.71	0.981313	18.72	1281.75	0.638372
	1428	NeuGc1Hex2HexNAc2deHex2Sul1	NeuGcα2-3Galβ1-3[Fucα1-2Galβ1-(Fucα1-)(6S)GlcNAcβ1-6]GalNAcol	2	1	b/y	nd	0	0	17.37	228.86	0.114899	nd	0	0	nd	0	0	nd	0	0	17.35	428.46	0.171704	17.46	194.8	0.0970196
	1536	Hex2HexNAc3deHex4	Fucα1-2Gal(Fuc)GlcNAcβ1-3[Fucα1-2Gal(Fuc)GlcNAcβ1-6]GalNAcol	4	0	b/y	21.33	625.44	0.470219	22.91	859.41	0.431467	nd	0	0	nd	0	0	nd	0	0	22.69	791.03	0.317003	22.81	632.42	0.314975
	1616	Hex2HexNAc3deHex4Sul1	Fucα1-2Gal(Fuc)GlcNAcβ1-3[Fucα1-2Gal-(Fuc)(6S)GlcNAcβ1-6]GalNAcol	4	1	b/y	19.07	371.1	0.279001	20.31	974.06	0.489027	nd	0	0	nd	0	0	nd	0	0	20.17	1144.15	0.458515	20.29	807.51	0.402178
	1470-1	Hex2HexNAc3deHe3Sul1	Fucα1-2Gal-(Fuc)(6S)GlcNAcβ1-3[Gal-(Fuc-)GlcNAcβ1-6]GalNAcol	4	1	b/y and a/x	14.72	664.48	0.49957	15.93	889.91	0.44678	nd	0	0	15.87	362.12	0.16814	nd	0	0	15.8	694.65	0.278379	15.87	520.52	0.259244
	1470-2	Hex2HexNAc3deHe3Sul1	Gal-(Fuc-)GlcNAcβ1-3[Fucα1-2Gal-(Fuc)(6S)GlcNAcβ1-6]GalNAcol	4	1	b/y and a/x	17.71	1689.3	1.27005	19.05	1881.35	0.944532	nd	0	0	19.05	1610.02	0.747565	nd	0	0	18.92	3529.17	1.4143	19.04	1870.22	0.931458
	1470-5	Hex2HexNAc3deHe3Sul1	Fucα1-2Gal-(Fuc)GlcNAcβ1-3[Fucα1-2Gal-(6S)GlcNAcβ1-6]GalNAcol	4	1	b/y and a/x	21.85	157.28	0.118246	23.33	308	0.154631	nd	0	0	nd	0	0	nd	0	0	23.22	953.02	0.38192	23.44	369.02	0.183789
	1470-3	Hex2HexNAc3deHe3Sul1	Fucα1-2Gal-(6S)GlcNAcβ1-3[Fucα1-2Gal-(Fuc)GlcNAcβ1-6]GalNAcol	4	1	b/y and H	19.59	479.3	0.360348	20.83	536.5	0.26935	nd	0	0	21.26	744.5	0.345687	nd	0	0	20.69	700.1	0.280563	20.91	529.1	0.263517
	1470-4	Hex2HexNAc3deHe3Sul1	Fucα1-2Gal-(6S)GlcNAcβ1-3[Fucα1-2Gal-(Fuc)GlcNAcβ1-6]GalNAcol	4	1	b/y and H	20.49	491.4	0.369445	21.88	724.5	0.363735	nd	0	0	21.79	350.8	0.162884	nd	0	0	21.64	741.7	0.297234	21.76	527	0.262471
	1016-4	Hex1HexNAc3deHex1Sul1	Fucα1-2Galβ1-4(6S)GlcNAcβ1-3(GlcNAcβ1-6)GalNAcol	4	1	H	15.97	296.26	0.222734	17.27	886.1	0.444867	17.36	2188.02	1.31268	17.27	2276	1.05679	nd	0	0	17.14	1052.9	0.421946	17.36	700.7	0.348982
	1016-5	Hex1HexNAc3deHex1Sul1	GlcNAcβ1-3[Fucα1-2Galβ1-4(6S)GlcNAcβ1-6]GalNAcol	4	1	H	17.71	1300.87	0.978021	19.05	1217.25	0.611121	19.19	1122.43	0.67339	19.05	1840.78	0.854712	18.8	685.2	0.394629	18.92	2495.27	0.999972	19.04	1343.02	0.668888
	1016-6	Hex1HexNAc3deHex1Sul1	Fucα1-2Galβ1-4GlcNAcβ-3(6SGlcNAcβ1-6)GalNAcol	4	1	H	21.64	337.68	0.253875	23.02	351.91	0.176677	23.16	1755.59	1.05325	23.05	1662.69	0.772021	nd	0	0	22.79	1213.27	0.486214	23.02	377.14	0.187834
	1121-2	Hex2HexNAc2deHex2Sul1	Fucα1-2Galβ1-3[Fucα1-2Galβ1-4(6S)GlcNAcβ1-6]GalNAcol	2	1	H	25.48	1826.5	1.3732	27.48	2075.87	1.04219	27.74	2251.66	1.35086	27.63	3622.04	1.68179	nd	0	0	27.26	4015.22	1.60909	27.6	2662.65	1.32613
	1244-2	Hex2HexNAc3deHex2	Fucα1-2Galβ1-4GlcNAcβ1-3(Fucα1-2Galβ1-3GlcNAcβ1-6)GalNAcol	4	0	H	nd	0	0	nd	0	0	23.37	429.05	0.257404	23.37	925.8	0.429868	nd	0	0	23.22	587.31	0.235363	23.34	378.8	0.18866
	1244-4	Hex2HexNAc3deHex2	Fucα1-2Galβ1-4GlcNAcβ1-3(Fucα1-2Galβ1-4GlcNAcβ1-6)GalNAcol	4	0	H	nd	0	0	nd	0	0	27.63	1253.88	0.752252	27.53	1831.99	0.850631	nd	0	0	27.47	766.36	0.307116	27.60*	538.3	0.268099
	1324-5	Hex2HexNAc3deHex2Sul1	Fucα1-2Galβ1-3GlcNAcβ1-3[Fucα1-2Galβ1-3(6S)GlcNAcβ1-6]GalNAcol	4	1	H	nd	0	0	20.62	665.15	0.333939	20.66	1852.12	1.11116	20.52	2139.71	0.993511	nd	0	0	20.48	1362.69	0.546094	20.6	836.91	0.416821
	1324-6	Hex2HexNAc3deHex2Sul1	Fucα1-2Galβ1-3GlcNAcβ1-3[Fucα1-2Galβ1-3(6S)GlcNAcβ1-6]GalNAcol	4	1	H	nd	0	0	22.91	446.36	0.224095	22.95	1799	1.07929	22.84	1951.86	0.906289	nd	0	0	22.69	1024.23	0.410457	22.92	522.44	0.2602
	1609-1	Hex3HexNAc4deHex2	Fucα1-2Galβ1-4GlcNAcβ1-3(GlcNAcβ1-6)Galβ1-3(Fucα1-2Galβ1-4GlcNAcβ1-6)GalNAcol	2	0	H	nd	0	0	nd	0	0	24.83	359.19	0.215492	24.73	755.55	0.350817	nd	0	0	24.57	424.33	0.170049	24.69	313.83	0.156302
	1609-2	Hex3HexNAc4deHex2	Fucα1-2Galβ1-4GlcNAcβ1-3(Fucα1-2Galβ1-4GlcNAcβ1-6)Galβ1-3(GlcNAcβ1-6)GalNAcol	2	0	H	nd	0	0	26.86	253.78	0.12741	26.9	498.36	0.298986	26.8	743.65	0.345292	nd	0	0	26.64	602.32	0.241378	26.77	477.04	0.237589
	1974	Hex4HexNAc5deHex2	Fucα1-2Galβ1-4GlcNAcβ1-3(Fucα1-2Galβ1-4GlcNAcβ1-6)Galβ1-3(GlcNAcα1-4Galβ1-4GlcNAcβ1-6)GalNAcol	2	0	H	24.44	397.3	0.298698	nd	0	0	25.96	338.25	0.20293	25.86	384.14	0.178364	nd	0	0	25.91	762.6	0.30561	25.83	520.53	0.259249
	1324-7	Hex2HexNAc3deHex2Sul1	Fucα1-2Gal-GlcNAcβ1-3[Gal-(Fuc)(6S)GlcNAcβ1-6]GalNAcol	4	1	H/a/x	nd	0	0	23.74	280.45	0.1408	nd	0	0	nd	0	0	nd	0	0	23.53	353.97	0.141852	23.65	221.73	0.110432
	1390-3	Hex2HexNAc3deHex3	Fucα1-2Gal-GlcNAcβ1-3[Fucα1-2Gal(Fuc)GlcNAcβ1-6]GalNAcol	4	0	H/b/y	nd	0	0	23.23	416.27	0.208988	nd	0	0	nd	0	0	nd	0	0	23.11	762.35	0.305509	23.13	478.42	0.238276
	1390-4	Hex2HexNAc3deHex3	Fucα1-2Gal-(Fuc)GlcNAcβ1-3(Fucα1-2Gal-GlcNAcβ1-6)GalNAcol	4	0	H/b/y	22.47	285.14	0.214374	23.85	132.5	0.0665217	nd	0	0	nd	0	0	nd	0	0	23.73	606.6	0.243093	23.86	389.47	0.193975
	733-2	Hex1HexNAc2deHex1	Fucα1-2Galβ1-3GlcNAcβ1-3GalNAcol	3	0	H1	15.24	251.8	0.189308	16.64	362.1	0.181792	16.57	217.1	0.130247	16.54	454.6	0.21108	nd	0	0	16.4	292.6	0.117259	16.52	349.4	0.174018
	733-4	Hex1HexNAc2deHex1	Fucα1-2Galβ1-4GlcNAcβ1-3GalNAcol	3	0	H2	18.76	387.85	0.291594	20.31	191	0.0958916	20.24	835.26	0.501106	20.21	1086.8	0.504624	nd	0	0	20.07	435.02	0.174333	20.19	350.87	0.17475
	895-2	Hex2HexNAc2deHex1	Fucα1-2Galβ1-4GlcNAcβ1-3Galβ1-3GalNAcol	1	0	H2	17.92	634.9	0.477331	19.37	297.66	0.14944	19.4	539.37	0.32359	19.27	997.83	0.463313	nd	0	0	19.23	1046.99	0.419578	19.35	842.41	0.41956
	895-3	Hex2HexNAc2deHex1	Galβ1-3(Fucα1-2Galβ1-4GlcNAcβ1-6)GalNAcol	2	0	H2	18.96	622.1	0.467708	20.62	446.67	0.224251	20.55	1135.05	0.680962	20.52	1356.75	0.629967	nd	0	0	20.38	1212.01	0.485709	20.49	1050.14	0.52302
	936-2	Hex1HexNAc3deHex1	GlcNAcβ1-3(Fucα1-2Galβ1-4GlcNAcβ1-6)GalNAcol	4	0	H2	19.59	1251.44	0.940859	21.25	1225.56	0.615293	21.28	3884.68	2.33057	21.16	5274.02	2.44884	nd	0	0	21.11	2299.82	0.921646	21.23	1546.17	0.770066
	975-2	Hex2HexNAc2deHex1Sul1	Galβ1-3[Fucα1-2Galβ1-4(6S)GlcNAcβ1-6]GalNAcol	2	1	H2	15.03	164.2	0.123449	16.43	354.71	0.178082	16.46	858.06	0.514784	16.33	490.39	0.227698	nd	0	0	16.2	627.89	0.251625	16.31*	321	0.159873
	1098-3	Hex2HexNAc3deHex1	GlcNAcα1-4Galβ1-3(Fucα1-2Galβ1-4GlcNAcβ1-6)GalNAcol	2	0	H2	20.49	3207.7	2.41162	22.2	1883.19	0.945456	22.22	3815.26	2.28893	22.1	4846.42	2.25029	nd	0	0	21.95	5345.92	2.14236	22.07	4155.96	2.06987
	1098-4	Hex2HexNAc3deHex1	Fucα1-2Galβ1-4GlcNAcβ1-3(Galβ1-4GlcNAcβ1-6)GalNAcol	4	0	H2	nd	0	0	24.05	285.05	0.143109	24	1292.55	0.775452	23.9	935.15	0.434209	nd	0	0	nd	0	0	nd	0	0
	1178-2	Hex2HexNAc3deHex1Sul1	Fucα1-2Galβ1-4(6S)GlcNAcβ1-3(Galβ1-4GlcNAcβ1-6)GalNAcol	4	1	H2	nd	0	0	nd	0	0	18.98	1592.31	0.95529	18.84	1521.23	0.706338	nd	0	0	nd	0	0	nd	0	0
	1178-4	Hex2HexNAc3deHex1Sul1	Galβ1-4(6S)GlcNAcβ1-3[Fucα1-2Galβ1-4GlcNAcβ1-6]GalNAcol	4	1	H2	nd	0	0	nd	0	0	20.35	1483.93	0.890269	20.21	374.7	0.173981	nd	0	0	nd	0	0	nd	0	0
	1178-5	Hex2HexNAc3deHex1Sul1	Gal-GlcNAcβ1-3[Gal(Fuc)(6S)GlcNAcβ1-6]GalNAcol	4	1	H2	nd	0	0	nd	0	0	21.7	689.52	0.41367	nd	0	0	nd	0	0	nd	0	0	nd	0	0
	1178-6	Hex2HexNAc3deHex1Sul1	Fucα1-2Galβ1-4GlcNAcβ1-3[Galβ1-4(6S)GlcNAcβ1-6]GalNAcol	4	1	H2	nd	0	0	nd	0	0	24.42	1092.07	0.655176	24.31	769.72	0.357397	nd	0	0	nd	0	0	nd	0	0
	1178-7	Hex2HexNAc3deHex1Sul1	Fucα1-2Galβ1-4GlcNAcβ1-3(SGalβ1-4GlcNAcβ1-6)GalNAcol	4	1	H2	nd	0	0	nd	0	0	27.22	783.56	0.470089	nd	0	0	nd	0	0	nd	0	0	nd	0	0
	1186	NeuAc1Hex2HexNAc2deHex1	NeuAcα2-3Galβ1-3(Fucα1-2Galβ1-4GlcNAcβ1-6)GalNAcol	2	0	H2	nd	0	0	nd	0	0	23.16	254.82	0.152877	23.05	451.37	0.20958	nd	0	0	22.9	280.16	0.112273	23.13	194.95	0.0970944
	1406	Hex3HexNAc3deHex2	Fucα1-2Galβ1-4GlcNAcβ1-3(Fucα1-2Galβ1-4GlcNAcβ1-6)Galβ1-3GalNAcol	1	0	H2	nd	0	0	nd	0	0	nd	0	0	26.91	557.17	0.258705	nd	0	0	26.85	684.06	0.274135	26.88	473.74	0.235945
	1463	Hex3HexNAc4deHex1	Gal-GlcNAcβ1-3(Fucα1-2Galβ1-4GlcNAcβ1-6)Galβ1-3(GlcNAcβ1-6)GalNAcol	2	0	H2	nd	0	0	22.62	209.43	0.105144	22.64	921.18	0.552653	22.52	446.2	0.20718	nd	0	0	22.37	536.87	0.215149	22.81	467.07	0.232623
	530	Hex1HexNAc1deHex1	Fucα1-2Galβ1-3GalNAcol	1	0	H3	23.2	3747.61	2.81753	25.41	4234.94	2.12615	25.45	3472.19	2.0831	25.35	5316.08	2.46837	25.21	225.06	0.129619	25.19	6179.98	2.47661	25.32	4812.76	2.39698
	733-5	Hex1HexNAc2deHex1	Fucα1-2Galβ1-3(GlcNAcβ1-6)GalNAcol	2	0	H3	23.71	1069.4	0.803997	25.92	1259.24	0.632202	25.96	1032.4	0.619378	25.86	1550.75	0.720045	nd	0	0	25.81	1767.84	0.708456	25.83	1379.29	0.686952
	813	Hex1HexNAc2deHex1Sul1	Fucα1-2Galβ1-3(6S-GlcNAcβ1-6)GalNAcol	2	1	H3	25.28	7246.64	5.44817	27.38	10004.5	5.02279	27.63	8062.5	4.83701	27.42	11307.5	5.25032	27.19	583.77	0.336212	27.06	14730.5	5.90319	27.5	10934.4	5.44585
	895-4	Hex2HexNAc2deHex1	Fucα1-2Galβ1-3(Galβ1-4GlcNAcβ1-6)GalNAcol	2	0	H3	23.91	497.86	0.374301	26.13	2745.44	1.37835	26.17	1031.9	0.619078	26.07	788.8	0.366256	nd	0	0	26.01	835.2	0.334704	26.04	885.23	0.440887
	936-3	Hex1HexNAc3deHex1	Fucα1-2Galβ1-3(GalNAcβ1-4GlcNAcβ1-6)GalNAcol	2	0	H3	23.81	408.19	0.306886	26.13	399.2	0.200418	26.07	299.8	0.179862	26.07*	522	0.242375	nd	0	0	25.91*	534.9	0.21436	26.04*	225.9	0.112509
	1098-5	Hex2HexNAc3deHex1	Fucα1-2Galβ1-3(GlcNAcα1-4Galβ1-4GlcNAcβ1-6)GalNAcol	2	0	H3	24.13	1652.14	1.24211	26.34	1781.85	0.894578	26.28	1166.69	0.699944	26.28	1837.83	0.853342	nd	0	0	26.12	2218.34	0.888993	26.14	1982.47	0.987364
	733-1	Hex1HexNAc2deHex1	Galβ1-4(Fucα1-3)GlcNAcβ1-3GalNAcol	3	0	x	10.33	1555.9	1.16976	11.38	2699.32	1.35519	nd	0	0	11.3	1387.86	0.644412	11.14	2290.06	1.31892	11.28	2452.62	0.98288	11.32	2420.1	1.20532
	936-1	Hex1HexNAc3deHex1	GlcNAcβ1-3[Gal-(Fuc)GlcNAcβ1-6]GalNAcol	4	0	x	13.08	1095.09	0.823311	14.26	2032.89	1.02061	nd	0	0	14.12	824.07	0.382633	14.09	3857	2.22137	14.17	2629.95	1.05394	14.23	1649.64	0.821599
	975-1	Hex2HexNAc2deHex1Sul1	Galβ1-3[Galβ1-4(Fucα1-3)(6S)GlcNAcβ1-6]GalNAcol	2	1	x	12.61	846.28	0.636251	13.93	1483.52	0.744802	nd	0	0	13.75	702.69	0.326273	13.58	2633.63	1.51679	13.75	1711.04	0.685694	13.89	1333.7	0.664246
	1016-1	Hex1HexNAc3deHex1Sul1	GlcNAcβ1-3[Galβ1-4(Fucα1-3)(6S)GlcNAcβ1-6]GalNAcol	4	1	x	13.81	2186.89	1.64415	15.07	3217.26	1.61523	nd	0	0	14.9	1609.1	0.747138	14.79	4796.9	2.76269	14.87	4100.32	1.64319	15.02	2754.08	1.37166
	1016-2	Hex1HexNAc3deHex1Sul1	Galβ1-4(Fucα1-3)(6S)GlcNAcβ1-3(GlcNAcβ1-6)GalNAcol	4	1	x	14.32	293.86	0.22093	15.48	608.6	0.305548	nd	0	0	15.41	132.3	0.0614296	15.31	1467.2	0.845008	15.39	557.2	0.223296	15.54	545.8	0.271834
	1016-3	Hex1HexNAc3deHex1Sul1	GlcNAcβ1-3[SGalβ1-4(Fucα1-3)GlcNAcβ1-6]GalNAcol	4	1	x	15.45	1924.53	1.4469	16.95	2519.78	1.26506	nd	0	0	16.75	1333.2	0.619032	16.71	1974.53	1.1372	16.71	3667.93	1.46991	16.83	2500.95	1.24559
	1024	NeuAc1Hex1HexNAc2deHex1	Galβ1-4(Fucα1-3)GlcNAcβ1-3(NeuAcα2-6)GalNAcol	3	0	x	12.19	335.46	0.252206	13.28	497.78	0.249911	nd	0	0	nd	0	0	13.06	388.39	0.223686	13.08	474.32	0.190082	13.34	384.39	0.191444
	1098-2	Hex2HexNAc3deHex1	Gal-(Fuc-)GlcNAcβ1-3(Gal-GlcNAcβ1-6)GalNAcol	4	0	x	15.55	564.89	0.424696	17.16	929.92	0.466867	nd	0	0	16.75	250.9	0.116498	16.92	2565.63	1.47763	16.93	1298.45	0.52035	17.04	885.65	0.441096
	1178-1	Hex2HexNAc3deHex1Sul1	Gal-GlcNAcβ1-3[Gal(Fuc)(6S)GlcNAcβ1-6]GalNAcol	4	1	x	16.49	2416.61	1.81686	17.89	4898.17	2.45913	17.98	280.13	0.168061	17.79	2493.59	1.15783	17.54	9926.06	5.71674	17.55	4585.24	1.83752	17.77	3280.51	1.63385
	879	Hex1HexNAc2deHex2	Fucα1-2Galβ1-4(Fucα1-3)GlcNAcβ1-3GalNAcol	3	0	y	16.38	314.41	0.23638	18	472.65	0.237294	nd	0	0	nd	0	0	nd	0	0	17.76	634.64	0.25433	17.88	496.77	0.247415
	1082	Hex1HexNAc3deHex2	GlcNAcβ1-3[Fucα1-2Gal-(Fuc)GlcNAcβ1-6]GalNAcol	4	0	y	19.28	3142.04	2.36225	20.93	3833.91	1.92482	20.97	266.73	0.160022	20.94	1471.23	0.683122	nd	0	0	20.8	5903.13	2.36566	20.91	4105.85	2.04491
	1121-1	Hex2HexNAc2deHex2Sul1	Galβ1-3[Fucα1-2Galβ1-4(Fucα-3)(6S)GlcNAcβ1-6]GalNAcol	2	1	y	13.38	415.28	0.312216	14.56	393.02	0.197316	nd	0	0	14.51	215.53	0.100075	nd	0	0	14.47	554.28	0.222126	14.53	381.77	0.19014
	1162-1	Hex1HexNAc3deHex2Sul1	GlcNAcβ1-3[Fucα1-2Galβ1-(Fucα1-)(6S)GlcNAcβ1-6]GalNAcol	4	1	y	14.11	1671.4	1.25659	15.38	2097.85	1.05323	nd	0	0	15.31	1390.27	0.645531	nd	0	0	15.28	2904.65	1.16403	15.43	2193.73	1.09258
	1162-2	Hex1HexNAc3deHex2Sul1	6SGlcNAcβ1-3[Fucα1-2Galβ1-(Fucα1-)GlcNAcβ1-6]GalNAcol	4	1	y	20.91	685.26	0.515193	22.31	1092	0.548239	nd	0	0	22.31	312.88	0.145277	nd	0	0	22.06	1593.72	0.638678	22.28	982.05	0.489108
	1332	NeuAc1Hex2HexNAc2deHex2	NeuAcα2-3Gaβ1-3[Fucα1-2Galβ1-4(Fucα1-3)GlcNAcβ1-6]GalNAcol	2	0	y	21.12	146.54	0.110172	22.81	166.89	0.0837872	nd	0	0	nd	0	0	nd	0	0	22.58	408.1	0.163545	22.58	214.67	0.106916
	1348	NeuGc1Hex2HexNAc2deHex2	NeuGcα2-3Galβ1-3[Fucα1-2Gal-(Fuc)GlcNAcβ1-6]GalNAcol	2	0	y	20.8	370.2	0.278324	22.41	516.99	0.259555	nd	0	0	nd	0	0	nd	0	0	22.27	836.55	0.335245	22.5	581.73	0.289729
	1267	Hex2HexNAc2deHex3Sul1	Fucα1-2Galβ1-3[Fucα1-2Galβ1-4(Fucα1-3)(6S)GlcNAcβ1-6]GalNAcol	2	1	y/H	25.48	1564.86	1.17649	27.38	2140.06	1.07442	nd	0	0	27.53	1156.63	0.537047	nd	0	0	27.16	2759.97	1.10605	27.5	2173.85	1.08268
								133010	33.2806		199183	29.6344		166683	16.2114		215368	25.8063		173631	18.6266		249534	33.9495		200784	30.3527
	Footnote:
	[1]	mass of strucutre in negative ion mode; mass with hyphens indicates the isomeric structures;
	[2]	Hex, hexose; HexNAc, N-acetylhexosamine; deHex, fucose; NeuAc, N-acetylneuraminic acid; NeuGc, N-acetyl glycolylneuraminic acid; S, sulphate
	[3]	structures are given in the text according following rules: the structure is described clockwise and left-to-right where reducing end locates righmost side (as shown in cartoon figure); "+" is used for uncertain location
		The cartoon figure is described as "NeuAcα2-6Galβ1-4GlcNAcβ1-2(Galβ1-4GlcNAcβ1-4)Manα1-3(GlcNAcβ1-4)(Galβ1-4GlcNAcβ1-2Manα1-6)Manβ1-4GlcNAcβ1-4(Fucα1-6)GlcNAcol"
	[4]	Types of O-glycans: core 1 (1), core 2 (2) and peeling products (p); presence (1) and absence (0) of GlcNAcα1-4Galβ and blood type A;
	[5]	Retention time (RT) of selected structure on LC;
	[6]	The intensity is area-under-the-curves (AUCs) of each glycan. For comparsion of glycan abundances between samples, the intensity is normalised to total AUC (summed AUCs of all glycans in a sample) and expressed as a percentage.
