# Supplementary material for: Sialidases and fucosidases of Akkermansia muciniphila are crucial for growth on mucin and nutrient sharing with mucus-associated gut bacteria
Source: Nat Commun. 2023 Apr 1;14:1833. doi: 10.1038/s41467-023-37533-6 (PMC10067855; doi:10.1038/s41467-023-37533-6)
Supplement: Supplementary file 7 — Source Data [file 41467_2023_37533_MOESM7_ESM.xlsx]

## Sheet: Fig1
Source data for Fig. 1: relative abundance of select glycans after treatment with fucosidases including a non treated control
Fig1b
Relative decrease of selected glycans after treatment with fucosidases or control expressed as percent degraded (%)
	AmGH29A	AmGH29B	AmGH29C	AmGH29D	AmGH95A	AmGH95B
Ley	1.25928	11.6384	97.4592	66.6809	14.5804	100
Lex	0	7.36135	98.0235	52.5935	0	0
Leb/y	0	19.3184	100	61.8239	4.42459	100
Htype3	5.48201	8.77106	18.4385	11.1906	7.44566	95.8535
Htype2	7.93772	12.9969	0	0	53.5032	100
Htype1	0	14.0105	0	0	17.5	91.2342
Lea/x	0.66271	15.1176	97.872	54.0949	0.18885	0
A	19.1127	18.7271	50.3485	19.9562	19.394	32.0089
Lea	0	0	100	100	0	0
Fig1c-p
Relative abundance of selected glycans after treatment with fucosidases (GH29) or control
Fig1c	m/z 1098	m/z 1381		Fig1d	m/z 1024		Fig1e	m/z 1348
Control	100	100		Control	100		Control	100
AmGH29A	121	117		AmGH29A	75		AmGH29A	110
AmGH29B	103	99.5		AmGH29B	74.39		AmGH29B	96
AmGH29C	0	0		AmGH29C	0		AmGH29C	0
AmGH29D	27	116		AmGH29D	0		AmGH29D	0
Fig1f	sum: Lex unsulphated		sum: Lex single sulphated			Fig1g	m/z 975		m/z 1016			Fig1h	m/z 1096
Control	100		100			Control	100		100			Control	100
AmGH29A	102		100			AmGH29A	106.3		100.2			AmGH29A	89
AmGH29B	99		90			AmGH29B	103.9		85.7			AmGH29B	81
AmGH29C	0		3.8			AmGH29C	0		0			AmGH29C	0
AmGH29D	44		52.4			AmGH29D	50.6		42.2			AmGH29D	92
Fig1i-p
Relative abundance of selected glycans after treatment with fucosidases (GH29) or control
Fig1i	m/z 733/2		Fig1j	m/z 895/2		Fig1k	m/z 895/2		Fig1l	m/z 879		Fig1m	sum: unsulphated Htype2		sum: sulphated Htype2
Control	100		Control	100		Control	100		Control	100		Control	100		100
AmGH95A	95.2807		AmGH95A	95.2807		AmGH95A	78.019		AmGH95A	99.6037		AmGH95A	41		82
AmGH95B	0		AmGH95B	0		AmGH95B	0		AmGH95B	0		AmGH95B	0		13
Fig1n	sum: BloodA		Fig1o	m/z 1162		Fig1p	m/z 1348
Control	100		Control	100		Control	100
AmGH95A	80.606		AmGH95A	100		AmGH95A	100
AmGH95B	67.9911		AmGH95B	0		AmGH95B	0

## Sheet: Fig2
Source data for Fig. 2: relative abundance of select glycans after treatment with sialidases including a non treated control
Fig1b
Relative decrease of selected glycans (from procine colonic mucin) after treatment with sialidases or control expressed as percent degraded (%)
	Porcine colonic mucin
	Amuc_0623	AmGH33A	AmGH181	AmGH33B
ST	18.1946	100	100	100
ext. ST	0	100	47.7489	100
ext.ST/ext. STn	0	100	100	100
STn	0	100	0	100
ext. STn/SdaCore1	18.9217	100	6.29643	100
SdaCore1	7.46119	0	0	79.3949
Fig1c
Relative decrease of selected glycans (from Muc2Mouse) after treatment with sialidases or control expressed as percent degraded (%)
	Muc2Mouse
	Amuc_0623	AmGH33A	AmGH181	AmGH33B
ST	39.1273	100	100	100
ext. ST	4.51678	100	2.53803	0
3SLN	9.58483	92.2113	4.02714	21.8661
Sda	0	8.44126	1.76089	2.70125
SdaCore1	0	0	0	0
Sda/SdaCore1	14.9591	17.3235	0	0
Fig1d-g
Relative abundance of selected glycans after treatment with sialidases or control
	Sum: STn & ext. STn						Sum: STn & ext. STn										Sum:ext. STn
Fig1d	Neu5Ac		Neu5Gc			Fig1e	Neu5Ac: m/z 675/2		Neu5Gc: m/z 691/2			Fig1f	m/z 1161			Fig1e	PCM		Muc2Mouse
Control	100		100			Control	100		100			Control	100			Control	100		100
Amuc_0623	86		92			Amuc_0623	87.5		71.4			Amuc_0623	90.7			Amuc_0623	86.94		95.48
AmGH33A	0		0			AmGH33A	0		0			AmGH33A	94.1			AmGH33A	0		0
AmGH181	110		121			AmGH181	0		0			AmGH181	80.2			AmGH181	113.09		97.46
AmGH33B	0		0			AmGH33B	0		0			AmGH33B	0			AmGH33B	0		125.72

## Sheet: Fig4
Source data for Fig. 4: Growth data and butyrate measurments of A. muciniphila only or in co culture with butyrate producing human gut bacteria
Fig4a	OD600 measurements of A. muciniphila on different glycan sources with and without fucosidases/sialidases inhibitors (1mM) over time
	OD600 values
Time (h)	PCM	PCM+1 mM inhibitors	GlcNAc/GalNAc	GlcNAc/GalNAc+1 mM inhibitors	no carbon source control
0	0.126	0.114	0.116	0.118	0.072	Replicate 1
	0.114	0.114	0.112	0.104	0.08	Replicate 2
	0.108	0.128	0.078	0.072	0.078	Replicate 3
	0.128	0.136	0.09	0.098	0.088	Replicate 4
5	0.41	0.132	0.2	0.218	0.076	Replicate 1
	0.4	0.139	0.196	0.19	0.066	Replicate 2
	0.4	0.146	0.208	0.196	0.068	Replicate 3
	0.42	0.15	0.224	0.206	0.084	Replicate 4
8	1.104	0.188	0.402	0.432	0.092	Replicate 1
	1.144	0.186	0.36	0.344	0.092	Replicate 2
	1.06	0.21	0.386	0.37	0.096	Replicate 3
	1.13	0.164	0.38	0.44	0.09	Replicate 4
24	1.426	0.454	1.284	1.36	0.092	Replicate 1
	1.344	0.5	1.302	1.266	0.084	Replicate 2
	1.384	0.436	1.336	1.322	0.09	Replicate 3
	1.406	0.442	1.302	1.324	0.092	Replicate 4
Fig4b	Final OD600 measurments of A. muciniphila on different glycan sources with and without fucosidases/sialidases inhibitors (20mM)
Time (h)	PCM	PCM+20 mM inhibitors	GlcNAc/GalNAc	GlcNAc/GalNAc+20 mM inhibitors	no carbon source control
24	1.4328	0.021	1.4704	1.38628	0.03
	1.4328	0.033	1.34776	1.45066	0.059
	1.3848	0.033	1.46872	1.49068	0.062
	1.3992	0.042	1.46368	1.47502	0.048
Fig4C	OD600 measurments of A. muciniphila on different glycan sources over time
	PCM				PCM-Fuc-Neu5Ac				PCM-Neu5Ac				PCM-Fuc				NTC
Time	Replicate 1	Replicate 2	Replicate 3	Replicate 4	Replicate 1	Replicate 2	Replicate 3	Replicate 4	Replicate 1	Replicate 2	Replicate 3	Replicate 4	Replicate 1	Replicate 2	Replicate 3	Replicate 4	Replicate 1	Replicate 2	Replicate 3	Replicate 4
0.5	0.0865	0.084	0.0856	0.0868	0.0975	0.0979	0.0972	0.0974	0.1116	0.1141	0.1147	0.1134	0.0705	0.0723	0.0722	0.0732	0.0781	0.0842	0.0773	0.0805
1	0.0988	0.0964	0.0958	0.0965	0.1065	0.1048	0.1065	0.101	0.1246	0.1243	0.1288	0.1255	0.0878	0.091	0.0874	0.0878	0.077	0.0811	0.0774	0.0834
1.5	0.1085	0.112	0.1107	0.1072	0.106	0.1094	0.1068	0.1099	0.1304	0.1323	0.1312	0.1319	0.0989	0.0957	0.0998	0.0986	0.0777	0.0764	0.0812	0.0854
2	0.1226	0.123	0.1204	0.1214	0.1123	0.1114	0.1118	0.1102	0.1369	0.1341	0.134	0.1349	0.1055	0.1043	0.1042	0.1035	0.0837	0.0778	0.0754	0.0829
2.5	0.13	0.1241	0.125	0.1226	0.1136	0.1163	0.1136	0.1151	0.1405	0.1378	0.1351	0.1381	0.1076	0.1066	0.1056	0.1084	0.0798	0.0768	0.0786	0.0752
3	0.1328	0.1298	0.1299	0.1295	0.1177	0.1219	0.1158	0.1201	0.1435	0.1447	0.1403	0.1434	0.1129	0.1113	0.1119	0.1067	0.0733	0.0832	0.0752	0.0757
3.5	0.1356	0.1363	0.1373	0.1333	0.1223	0.1251	0.1243	0.1212	0.1474	0.1441	0.1445	0.145	0.1169	0.1134	0.1128	0.1168	0.0729	0.0841	0.0768	0.0739
4	0.1437	0.1417	0.1441	0.1443	0.1304	0.1285	0.1284	0.1262	0.1555	0.1555	0.1525	0.1566	0.1233	0.1245	0.1235	0.1258	0.0857	0.0851	0.0831	0.074
4.5	0.1496	0.1462	0.1433	0.1512	0.1351	0.1336	0.1351	0.1355	0.1679	0.1613	0.1653	0.1694	0.138	0.1358	0.1358	0.1318	0.0894	0.0873	0.0792	0.0779
5	0.1575	0.1492	0.1554	0.16	0.1426	0.142	0.1423	0.1433	0.1711	0.1625	0.1804	0.1694	0.1389	0.1457	0.1411	0.142	0.0823	0.0853	0.0845	0.0861
5.5	0.1686	0.1649	0.1651	0.1678	0.152	0.1528	0.1528	0.1518	0.1705	0.18	0.1741	0.1889	0.1576	0.1496	0.1505	0.1554	0.0838	0.0911	0.0794	0.0867
6	0.1763	0.1794	0.1718	0.1767	0.1627	0.1652	0.1629	0.1663	0.1888	0.187	0.2	0.198	0.1578	0.1681	0.1732	0.1561	0.0817	0.0789	0.0908	0.0852
6.5	0.1881	0.1915	0.1931	0.1955	0.1796	0.1763	0.1805	0.1816	0.2103	0.2235	0.211	0.2076	0.185	0.1954	0.1906	0.1896	0.0915	0.0715	0.0883	0.0819
7	0.2082	0.2081	0.2155	0.2183	0.1938	0.1976	0.1972	0.2007	0.2299	0.2273	0.2271	0.2604	0.2145	0.2303	0.1997	0.2086	0.0808	0.0866	0.0785	0.0795
7.5	0.2163	0.2196	0.2269	0.2238	0.2136	0.2257	0.2153	0.2123	0.2319	0.255	0.2737	0.2462	0.2492	0.2373	0.2274	0.2226	0.0821	0.0869	0.0786	0.0872
8	0.2472	0.2347	0.2369	0.227	0.2375	0.2409	0.2403	0.239	0.2941	0.2899	0.2916	0.3205	0.2573	0.2347	0.2601	0.3062	0.079	0.0902	0.0796	0.0789
8.5	0.2563	0.2581	0.2549	0.2721	0.2597	0.2635	0.2554	0.2615	0.2908	0.3283	0.3061	0.287	0.2809	0.2914	0.2928	0.2975	0.0822	0.0763	0.0811	0.0818
9	0.2773	0.2858	0.2822	0.2784	0.2861	0.2906	0.2929	0.2907	0.3529	0.3427	0.365	0.3654	0.3159	0.2949	0.3211	0.3139	0.0815	0.0804	0.0781	0.0928
9.5	0.3052	0.3024	0.305	0.2919	0.3309	0.3277	0.3029	0.3221	0.3809	0.3817	0.3296	0.3561	0.3619	0.3552	0.3655	0.3124	0.0783	0.0773	0.079	0.0772
10	0.3312	0.3432	0.3333	0.3197	0.3471	0.3395	0.3429	0.3438	0.4378	0.3787	0.3889	0.4337	0.3946	0.4205	0.3896	0.3398	0.0875	0.0921	0.0783	0.08
10.5	0.3504	0.3489	0.3412	0.3303	0.3751	0.3928	0.3716	0.3778	0.486	0.3918	0.4517	0.4462	0.4757	0.3944	0.3459	0.4397	0.082	0.0846	0.0817	0.0822
11	0.3752	0.3472	0.3705	0.3792	0.3916	0.3436	0.3831	0.4086	0.4284	0.4084	0.362	0.4633	0.4465	0.4282	0.4654	0.4151	0.0824	0.0777	0.0813	0.0784
11.5	0.3936	0.3797	0.39	0.3761	0.4228	0.4505	0.3784	0.3962	0.4455	0.4681	0.4223	0.4694	0.4445	0.4213	0.4479	0.4324	0.0759	0.0723	0.0855	0.0778
12	0.4436	0.4175	0.4171	0.4034	0.4158	0.4059	0.434	0.403	0.4951	0.5297	0.4596	0.4736	0.5228	0.4986	0.4472	0.4439	0.0797	0.0819	0.0731	0.0862
12.5	0.4216	0.4562	0.4234	0.3902	0.48	0.4745	0.4475	0.45	0.5366	0.5727	0.4985	0.5278	0.5102	0.5327	0.5469	0.4896	0.0715	0.0766	0.0762	0.0777
13	0.4368	0.4168	0.4326	0.4224	0.4788	0.4964	0.4998	0.449	0.459	0.4681	0.5799	0.5083	0.4696	0.545	0.4563	0.5091	0.0765	0.079	0.0785	0.0758
13.5	0.4411	0.4364	0.4496	0.4343	0.4909	0.4716	0.4683	0.522	0.5193	0.5769	0.5859	0.5677	0.4868	0.4955	0.5645	0.474	0.078	0.0837	0.0743	0.0781
14	0.4737	0.4786	0.4652	0.4652	0.5325	0.5293	0.5404	0.5106	0.4936	0.609	0.5416	0.5136	0.5186	0.5424	0.5676	0.5858	0.0798	0.0706	0.084	0.0781
14.5	0.4574	0.4593	0.479	0.4703	0.5539	0.5247	0.5116	0.509	0.5427	0.5927	0.567	0.5953	0.5683	0.5897	0.516	0.4726	0.0673	0.0842	0.0788	0.0853
15	0.4812	0.4744	0.4966	0.4522	0.5497	0.5375	0.5675	0.4862	0.4484	0.5389	0.5224	0.5259	0.5586	0.5181	0.5621	0.5306	0.0686	0.0685	0.0756	0.0699
15.5	0.4959	0.4821	0.4905	0.4699	0.5296	0.5375	0.5886	0.5381	0.6545	0.573	0.5562	0.6229	0.5322	0.5721	0.5283	0.5196	0.0695	0.0773	0.0684	0.0794
16	0.4907	0.5047	0.5131	0.4923	0.524	0.5602	0.5939	0.5758	0.4697	0.5585	0.5553	0.6409	0.5751	0.4744	0.507	0.5894	0.0867	0.0707	0.0724	0.0778
16.5	0.5085	0.5269	0.5035	0.5269	0.5545	0.5187	0.5545	0.5686	0.6693	0.5586	0.616	0.5311	0.5925	0.6894	0.5618	0.6053	0.0728	0.0788	0.0775	0.0711
17	0.5039	0.4886	0.5094	0.4989	0.5456	0.5682	0.5527	0.5622	0.6569	0.5591	0.6128	0.5533	0.5204	0.5384	0.5136	0.6375	0.0727	0.0669	0.0721	0.0783
17.5	0.5208	0.4991	0.5382	0.5077	0.5245	0.5766	0.5832	0.6787	0.6087	0.7295	0.6489	0.6701	0.5455	0.4825	0.6148	0.6133	0.0721	0.0704	0.066	0.081
18	0.5222	0.5143	0.563	0.5691	0.6082	0.5108	0.5455	0.5302	0.5595	0.6288	0.6033	0.6223	0.5627	0.711	0.5743	0.6166	0.0802	0.0732	0.0714	0.074
18.5	0.5231	0.5348	0.5705	0.5229	0.5669	0.5054	0.5657	0.5709	0.5089	0.5395	0.5079	0.5835	0.6009	0.6642	0.6752	0.7433	0.0706	0.0743	0.0748	0.0712
19	0.5301	0.5088	0.5103	0.5309	0.5514	0.5701	0.5857	0.6294	0.5561	0.5261	0.6982	0.4728	0.5784	0.605	0.6005	0.6059	0.0739	0.0678	0.0744	0.0808
19.5	0.5446	0.5513	0.5482	0.5286	0.5181	0.5499	0.5464	0.6032	0.7008	0.6138	0.6111	0.4871	0.5674	0.7046	0.5998	0.5827	0.076	0.0702	0.0761	0.067
20	0.521	0.499	0.5405	0.5275	0.5536	0.533	0.5255	0.6083	0.5504	0.6272	0.6809	0.5979	0.5793	0.626	0.5291	0.6539	0.0699	0.0723	0.0769	0.0812
20.5	0.5664	0.5729	0.5561	0.558	0.5638	0.6581	0.5693	0.5955	0.5808	0.5648	0.7239	0.616	0.5829	0.6751	0.5656	0.7677	0.0722	0.0677	0.0724	0.0697
21	0.5954	0.5491	0.5408	0.5438	0.6018	0.5852	0.6073	0.5968	0.6636	0.5932	0.7049	0.4593	0.5889	0.4978	0.5678	0.6674	0.0714	0.0696	0.0718	0.0762
21.5	0.5089	0.544	0.5376	0.5287	0.5782	0.5815	0.6105	0.5625	0.6368	0.6943	0.645	0.6538	0.6564	0.6687	0.6774	0.6859	0.0697	0.0771	0.0738	0.0786
22	0.5629	0.5452	0.5399	0.5233	0.5802	0.5544	0.5833	0.5291	0.5229	0.6387	0.6286	0.5491	0.5966	0.6568	0.6487	0.6608	0.0733	0.0745	0.0726	0.0725
22.5	0.5847	0.5748	0.5757	0.5808	0.5812	0.588	0.615	0.5955	0.54	0.5979	0.644	0.6012	0.6775	0.6352	0.6383	0.5787	0.0777	0.0664	0.0766	0.0678
23	0.5957	0.5832	0.5515	0.5448	0.5822	0.6053	0.4991	0.5358	0.7017	0.54	0.7001	0.545	0.5922	0.6425	0.7061	0.5813	0.0681	0.069	0.065	0.0688
23.5	0.5571	0.6272	0.5322	0.5799	0.5762	0.6041	0.594	0.5468	0.6648	0.6818	0.5009	0.5282	0.5918	0.6032	0.5977	0.6095	0.0677	0.0677	0.0685	0.0665
24	0.5856	0.6341	0.6165	0.535	0.6269	0.5462	0.5946	0.5712	0.5785	0.5809	0.6171	0.6363	0.674	0.6816	0.5839	0.6732	0.0706	0.0714	0.0813	0.0679
24.5	0.5742	0.5457	0.5773	0.5763	0.5927	0.5956	0.6036	0.5685	0.6137	0.5673	0.5816	0.6586	0.6378	0.589	0.6698	0.6866	0.073	0.0619	0.0678	0.074
25	0.5876	0.5551	0.5696	0.4981	0.5766	0.6045	0.5661	0.5647	0.681	0.5547	0.6554	0.5535	0.6882	0.6464	0.6215	0.6277	0.0683	0.0683	0.0754	0.0691
Fig4d	OD600 measurments of A. muciniphila on different glycan sources over time
	PCM			NTC			GlcNAc			GalNAc			Glc			Gal			Neu5Ac			Fuc
Time	Replicate1	Replicate 2	Replicate 3	Replicate1	Replicate 2	Replicate 3	Replicate1	Replicate 2	Replicate 3	Replicate1	Replicate 2	Replicate 3	Replicate1	Replicate 2	Replicate 3	Replicate1	Replicate 2	Replicate 3	Replicate1	Replicate 2	Replicate 3	Replicate1	Replicate 2	Replicate 3
00:00:00	0.029	0.031	0.091	0.042	0.021	0.055	0.046	0.046	0.048	0.042	0.044	0.046	0.047	0.046	0.046	0.042	0.044	0.044	0.046	0.048	0.046	0.044	0.049	0.091
00:30:00	0.029	0.031	0.091	0.036	0.047	0.036	0.046	0.046	0.048	0.042	0.044	0.046	0.047	0.046	0.046	0.042	0.044	0.044	0.046	0.048	0.046	0.044	0.049	0.091
01:00:00	0.037	0.039	0.096	0.038	0.01	0.02	0.053	0.055	0.058	0.052	0.053	0.07	0.057	0.057	0.056	0.053	0.053	0.051	0.058	0.06	0.051	0.07	0.065	0.11
01:30:00	0.051	0.053	0.107	0.044	0.002	0.01	0.066	0.072	0.077	0.063	0.068	0.085	0.071	0.073	0.073	0.062	0.069	0.066	0.067	0.07	0.066	0.075	0.078	0.115
02:00:00	0.062	0.069	0.116	0.05	0.016	0.018	0.079	0.086	0.095	0.08	0.08	0.097	0.087	0.087	0.089	0.075	0.079	0.077	0.074	0.08	0.077	0.09	0.09	0.119
02:30:00	0.075	0.081	0.126	0.053	0.02	0.026	0.089	0.095	0.105	0.086	0.092	0.102	0.097	0.097	0.101	0.084	0.088	0.086	0.08	0.087	0.086	0.092	0.097	0.123
03:00:00	0.089	0.094	0.135	0.058	0.029	0.034	0.095	0.105	0.109	0.093	0.099	0.107	0.104	0.108	0.107	0.087	0.09	0.09	0.087	0.091	0.088	0.098	0.099	0.127
03:30:00	0.103	0.109	0.145	0.06	0.032	0.036	0.106	0.113	0.119	0.103	0.109	0.116	0.115	0.116	0.12	0.095	0.102	0.097	0.092	0.096	0.095	0.101	0.105	0.13
04:00:00	0.12	0.126	0.155	0.064	0.038	0.043	0.113	0.121	0.124	0.106	0.114	0.121	0.122	0.123	0.127	0.1	0.101	0.102	0.094	0.099	0.097	0.106	0.108	0.134
04:30:00	0.137	0.144	0.167	0.067	0.043	0.042	0.124	0.128	0.137	0.112	0.118	0.127	0.13	0.133	0.135	0.102	0.109	0.106	0.096	0.1	0.1	0.11	0.113	0.137
05:00:00	0.161	0.167	0.182	0.069	0.042	0.046	0.131	0.139	0.15	0.12	0.125	0.133	0.14	0.142	0.144	0.111	0.112	0.11	0.1	0.102	0.103	0.112	0.115	0.139
05:30:00	0.187	0.196	0.2	0.072	0.042	0.049	0.145	0.149	0.153	0.128	0.135	0.142	0.145	0.149	0.154	0.111	0.119	0.119	0.101	0.103	0.105	0.116	0.119	0.141
06:00:00	0.221	0.229	0.221	0.073	0.047	0.051	0.152	0.16	0.166	0.135	0.142	0.149	0.154	0.159	0.165	0.118	0.124	0.124	0.102	0.106	0.107	0.119	0.122	0.144
06:30:00	0.258	0.267	0.246	0.075	0.051	0.052	0.166	0.169	0.179	0.142	0.149	0.157	0.164	0.17	0.174	0.123	0.129	0.128	0.104	0.107	0.108	0.123	0.125	0.144
07:00:00	0.299	0.306	0.274	0.076	0.052	0.055	0.179	0.183	0.187	0.149	0.16	0.165	0.176	0.181	0.182	0.126	0.132	0.136	0.105	0.108	0.109	0.125	0.128	0.145
07:30:00	0.347	0.355	0.304	0.076	0.054	0.058	0.192	0.195	0.202	0.162	0.166	0.176	0.182	0.187	0.195	0.131	0.139	0.138	0.107	0.109	0.111	0.129	0.131	0.147
08:00:00	0.395	0.403	0.336	0.077	0.055	0.06	0.206	0.209	0.212	0.172	0.179	0.184	0.192	0.199	0.206	0.137	0.144	0.144	0.108	0.111	0.112	0.132	0.134	0.147
08:30:00	0.437	0.447	0.368	0.077	0.056	0.06	0.221	0.225	0.229	0.183	0.192	0.199	0.203	0.214	0.216	0.141	0.148	0.151	0.109	0.112	0.114	0.134	0.137	0.147
09:00:00	0.483	0.491	0.421	0.078	0.06	0.064	0.238	0.24	0.25	0.198	0.204	0.213	0.213	0.221	0.226	0.146	0.155	0.155	0.11	0.113	0.115	0.138	0.14	0.148
09:30:00	0.519	0.528	0.451	0.078	0.061	0.065	0.255	0.259	0.26	0.213	0.219	0.227	0.225	0.229	0.236	0.152	0.159	0.161	0.111	0.114	0.116	0.14	0.142	0.148
10:00:00	0.553	0.557	0.501	0.078	0.062	0.068	0.273	0.279	0.28	0.228	0.233	0.242	0.231	0.24	0.242	0.155	0.165	0.167	0.112	0.115	0.116	0.143	0.145	0.148
10:30:00	0.626	0.586	0.567	0.078	0.062	0.067	0.295	0.298	0.304	0.247	0.253	0.259	0.24	0.249	0.25	0.163	0.171	0.172	0.112	0.115	0.118	0.145	0.148	0.148
11:00:00	0.662	0.612	0.584	0.079	0.065	0.07	0.316	0.324	0.325	0.264	0.268	0.277	0.247	0.254	0.26	0.166	0.177	0.178	0.114	0.116	0.118	0.148	0.15	0.149
11:30:00	0.678	0.626	0.605	0.079	0.067	0.07	0.335	0.345	0.357	0.285	0.289	0.3	0.244	0.255	0.263	0.176	0.186	0.184	0.114	0.117	0.119	0.151	0.154	0.149
12:00:00	0.705	0.653	0.613	0.079	0.068	0.073	0.359	0.371	0.378	0.306	0.309	0.316	0.252	0.266	0.27	0.18	0.19	0.189	0.115	0.118	0.12	0.153	0.155	0.149
12:30:00	0.726	0.666	0.625	0.079	0.069	0.074	0.384	0.399	0.41	0.33	0.33	0.338	0.258	0.274	0.276	0.183	0.196	0.196	0.116	0.119	0.12	0.156	0.158	0.148
13:00:00	0.746	0.68	0.634	0.078	0.07	0.076	0.41	0.429	0.442	0.353	0.352	0.36	0.264	0.278	0.283	0.188	0.204	0.204	0.117	0.119	0.12	0.158	0.16	0.148
13:30:00	0.756	0.697	0.644	0.078	0.07	0.075	0.438	0.461	0.479	0.375	0.378	0.386	0.269	0.287	0.291	0.196	0.209	0.207	0.117	0.12	0.121	0.16	0.163	0.148
14:00:00	0.768	0.709	0.652	0.078	0.073	0.077	0.465	0.494	0.514	0.405	0.405	0.411	0.274	0.291	0.3	0.202	0.217	0.215	0.117	0.12	0.122	0.162	0.165	0.148
14:30:00	0.784	0.722	0.658	0.078	0.074	0.079	0.496	0.531	0.546	0.432	0.432	0.44	0.278	0.293	0.303	0.21	0.225	0.225	0.118	0.121	0.123	0.165	0.168	0.148
15:00:00	0.788	0.731	0.666	0.078	0.074	0.079	0.527	0.563	0.579	0.465	0.464	0.473	0.283	0.299	0.312	0.216	0.23	0.23	0.118	0.121	0.123	0.167	0.17	0.148
15:30:00	0.803	0.743	0.67	0.077	0.075	0.081	0.554	0.594	0.609	0.496	0.491	0.503	0.286	0.306	0.317	0.221	0.235	0.237	0.119	0.121	0.123	0.169	0.172	0.147
16:00:00	0.797	0.754	0.686	0.078	0.076	0.081	0.583	0.623	0.634	0.531	0.531	0.543	0.29	0.309	0.327	0.228	0.242	0.244	0.119	0.122	0.124	0.172	0.174	0.147
16:30:00	0.809	0.762	0.681	0.077	0.078	0.083	0.611	0.646	0.66	0.561	0.562	0.573	0.291	0.315	0.334	0.235	0.249	0.252	0.12	0.122	0.124	0.173	0.176	0.147
17:00:00	0.815	0.769	0.685	0.077	0.078	0.084	0.634	0.668	0.682	0.593	0.598	0.608	0.295	0.321	0.341	0.242	0.256	0.26	0.12	0.123	0.125	0.175	0.179	0.147
17:30:00	0.82	0.785	0.688	0.077	0.08	0.085	0.657	0.69	0.702	0.62	0.628	0.637	0.298	0.328	0.349	0.249	0.264	0.269	0.12	0.123	0.125	0.178	0.181	0.147
18:00:00	0.824	0.802	0.69	0.076	0.081	0.086	0.679	0.706	0.718	0.645	0.654	0.664	0.301	0.332	0.358	0.255	0.271	0.278	0.121	0.124	0.126	0.18	0.183	0.146
18:30:00	0.826	0.808	0.694	0.076	0.082	0.087	0.697	0.722	0.734	0.668	0.679	0.69	0.304	0.338	0.365	0.262	0.277	0.289	0.122	0.125	0.127	0.182	0.185	0.145
19:00:00	0.822	0.818	0.704	0.076	0.082	0.087	0.714	0.735	0.748	0.691	0.703	0.713	0.309	0.343	0.373	0.268	0.283	0.296	0.121	0.125	0.127	0.185	0.188	0.145
19:30:00	0.831	0.819	0.702	0.075	0.084	0.088	0.725	0.748	0.76	0.706	0.723	0.733	0.311	0.348	0.378	0.28	0.292	0.306	0.122	0.126	0.127	0.186	0.19	0.145
20:00:00	0.829	0.828	0.704	0.075	0.085	0.089	0.742	0.76	0.773	0.722	0.737	0.749	0.317	0.355	0.387	0.294	0.302	0.315	0.123	0.126	0.128	0.188	0.192	0.144
20:30:00	0.824	0.84	0.715	0.075	0.085	0.09	0.748	0.769	0.781	0.741	0.755	0.766	0.325	0.36	0.397	0.308	0.315	0.327	0.123	0.126	0.128	0.19	0.194	0.145
21:00:00	0.832	0.832	0.71	0.075	0.086	0.091	0.757	0.776	0.79	0.747	0.765	0.778	0.327	0.364	0.4	0.321	0.328	0.341	0.124	0.127	0.129	0.192	0.195	0.145
21:30:00	0.83	0.839	0.712	0.074	0.086	0.092	0.77	0.785	0.798	0.759	0.778	0.789	0.334	0.372	0.406	0.333	0.339	0.356	0.124	0.127	0.129	0.193	0.197	0.144
22:00:00	0.827	0.846	0.719	0.073	0.087	0.092	0.771	0.79	0.803	0.77	0.788	0.8	0.338	0.376	0.412	0.341	0.358	0.377	0.124	0.127	0.129	0.195	0.199	0.143
22:30:00	0.834	0.836	0.717	0.073	0.089	0.093	0.78	0.796	0.81	0.776	0.798	0.81	0.345	0.382	0.416	0.355	0.377	0.399	0.125	0.128	0.13	0.197	0.201	0.143
23:00:00	0.838	0.846	0.72	0.073	0.089	0.095	0.785	0.804	0.816	0.78	0.8	0.817	0.352	0.389	0.419	0.371	0.4	0.424	0.127	0.129	0.13	0.198	0.202	0.143
23:30:00	0.83	0.847	0.728	0.073	0.09	0.095	0.785	0.807	0.82	0.789	0.806	0.821	0.357	0.393	0.424	0.39	0.427	0.448	0.125	0.128	0.131	0.2	0.204	0.143
1 day, 0:00:00	0.834	0.845	0.726	0.072	0.091	0.096	0.79	0.81	0.822	0.79	0.812	0.827	0.361	0.399	0.427	0.41	0.45	0.466	0.126	0.129	0.131	0.201	0.205	0.142
Fig4e,g,I,k,m,o	OD600 measurments or R. inulinivorans, Faecalibacterium prausnitzii, Roseburia intestinalis, Roseuria faecis and Agathobacter rectalis alone or in co culture with Akkermansia muciniphila
Fig4e	R.inulinivorans						Fig4g	F. prausnitzii
	Substrate							Substrate
	defucosylated/desialylated PCM	PCM	Co-culture with A. muciniphila	non carbon source control				defucosylated/desialylated PCM	PCM	Co-culture with A. muciniphila	non carbon source control
Time (24h)							Time (24h)
24	0.089	0.5428	0.5428	0.02	Replicate 1		24	0.023	0.029	0.469	0.027	Replicate 1
	0.091	0.5428	0.5428	0.021	Replicate 2			0.031	0.034	0.512	0.029	Replicate 2
	0.09	0.5638	0.5638	0	Replicate 3			0.038	0.022	0.528	0.029	Replicate 3
	0.09	0.5598	0.5598	0.023	Replicate 4			0.004	0.006	0.507	0.027	Replicate 4
Fig4i	R.intestinalis						Fig4k	R. faecis
	Substrate							Substrate
	defucosylated/desialylated PCM	PCM	Co-culture with A. muciniphila	non carbon source control				defucosylated/desialylated PCM	PCM	Co-culture with A. muciniphila	non carbon source control
Time (24h)							Time (24h)
24	0.035	0.044	0.558	0.01	Replicate 1		24	0.041	0.046	0.449	0.016	Replicate 1
	0.068	0.048	0.593	0.019	Replicate 2			0.037	0.053	0.498	-0.002	Replicate 2
	0.034	0.047	0.574	0.011	Replicate 3			0.042	0.046	0.499	0.018	Replicate 3
	0.062	0.044	0.563	0.041	Replicate 4			0.041	0.018	0.464	-0.01	Replicate 4
Fig4m	A. rectalis						Fig4o	A. muciniphila
	Substrate
	defucosylated/desialylated PCM	PCM	Co-culture with A. muciniphila	non carbon source control				Substrate
Time (24h)							Time (24h)	PCM
24	0.069	0.039	0.425	0.004	Replicate 1		24	0.532	Replicate 1
	0.093	0.042	0.48	0.032	Replicate 2			0.556	Replicate 2
	0.068	0.044	0.501	0.007	Replicate 3			0.557	Replicate 3
	0.071	0.041	0.478	0.007	Replicate 4			0.542	Replicate 4
Fig4f,h,j,I,n	Butyrate measurments or R. inulinivorans, Faecalibacterium prausnitzii, Roseburia intestinalis, Roseuria faecis and Agathobacter rectalis alone or in co culture with Akkermansia muciniphila
Fig4f	R.inulinivorans					Fig4h	F. prausnitzii
	Substrate						Substrate
	defucosylated/desialylated PCM	PCM	Co-culture with A. muciniphila				defucosylated/desialylated PCM	PCM	Co-culture with A. muciniphila
Time (24h)						Time (24h)
24	0.2634	0.0137	4.40974	Replicate 1		24	1.11	0.9706	3.4	Replicate 1
	0.3371	1.1974	3.90433	Replicate 2			1.36	0.9128	3.11	Replicate 2
	0.51396	0.8457	4.44232	Replicate 3			1.38	0.82792	3.16	Replicate 3
	0.18277	0.85428	3.88032	Replicate 4			1.26	0.86139	3.45	Replicate 4
Fig4j	R.intestinalis					Fig4i	R. faecis
	Substrate						Substrate
	defucosylated/desialylated PCM	PCM	Co-culture with A. muciniphila				defucosylated/desialylated PCM	PCM	Co-culture with A. muciniphila
Time (24h)						Time (24h)
24	0.04024	0.75301	1.35843	Replicate 1		24	0.0137	0.09507	0.19814	Replicate 1
	0.49352	0.65668	1.63014	Replicate 2			0.0137	0.13119	0.18281	Replicate 2
	0.26904	0.8878	1.8306	Replicate 3			0.0137	0.0137	0.0137	Replicate 3
	0.12962	1.00576	1.84145	Replicate 4			0.0137	0.13963	0.21358	Replicate 4
Fig4n	A. rectalis
	Substrate
	defucosylated/desialylated PCM	PCM	Co-culture with A. muciniphila
Time (24h)
24	1.82267	0.22111	0.83006	Replicate 1
	1.57243	0.37916	0.82764	Replicate 2
	1.60041	0.33	0.68327	Replicate 3
	1.46747	0.34	0.74294	Replicate 4

## Sheet: SI_Table2
Source data for Supplenentary Table 2: Kinetics parameters of A. muciniphila fucosidases
AmGH29A
pNP-F (mM)	repeat 1	repeat 2	repeat 3
0.25	0.227418	0.282978	0.260555
0.5	0.387212	0.438971	0.46944
0.75	0.563252	0.563612	0.559404
1		0.564313	0.647644
2.5	0.859107	0.84647	0.955695
5	1.01571	1.03407	1.17759
7.5	1.01694	1.15203	1.31357
Amuc_0010[final concentration=0.0005uM]
Michaelis-Menten
Best-fit values							std.Error
Vmax	1.303	µM/min		kcat	2606	min-1	90.08	min-1
Km	1.055	mM		kcat/km	2470.14	mM-1min-1	85.3839	mM-1min-1
Std. Error
Vmax	0.04504	0.0345664
Km	0.1138	0.107867
95% Confidence Intervals
Vmax	1.209 to 1.398
Km	0.8158 to 1.294
Goodness of Fit
Degrees of Freedom	18
R square	0.961
Absolute Sum of Squares	0.08258
Sy.x	0.06773
Constraints
Km	Km > 0.0
Number of points
AmGH29B
pNP-F (mM)	repeat1	repeat2	repeat3
0.25	0.02381	0.015856	0.016429
0.5	0.035094	0.022992	0.035
1	0.047495	0.040019	0.04369
2.5	0.075769	0.066378	0.071786
5	0.102555	0.088408	0.0975
7.5	0.124504	0.110726	0.122381
10	0.089032	0.092072	0.093972
Amuc_0146[final concentration=0.02µM]
Michaelis-Menten
Best-fit values							std.Error
Vmax	0.1243	µM/min		kcat	6.215	min-1	0.3693	min-1
Km	1.633	mM		kcat/km	3.80588	mM-1min-1	0.226148	mM-1min-1
Std. Error
Vmax	0.007386	0.0594208
Km	0.325	0.19902
95% Confidence Intervals
Vmax	0.1088 to 0.1397
Km	0.9528 to 2.313
Goodness of Fit
Degrees of Freedom	19
R square	0.9167
Absolute Sum of Squares	0.002128
Sy.x	0.01058
Constraints
Km	Km > 0.0
Number of points
AmGH29C:
pNP-F (mM)	repeat1	repeat2	repeat3
0.25	0.013348	0.015532	0.016993
0.5	0.0239	0.027065	0.030434
1	0.049964	0.053013	0.058276
2.5	0.092208	0.092448	0.099078
5	0.123737	0.123791	0.130184
7.5	0.140422	0.140067	0.147465
15	0.195313	0.188058	0.204109
Amuc_0392[final concentration=0.4µM]
Michaelis-Menten
Best-fit values							std.Error
Vmax	0.2386	µM/min		kcat	0.5965	min-1	0.02323	min-1
Km	4.116	mM		kcat/km	8.69534	s-1mM-1	0.00564383	mM-1min-1
Std. Error
Vmax	0.009292	0.0389438
Km	0.4094	0.0994655
95% Confidence Intervals
Vmax	0.2191 to 0.2580
Km	3.259 to 4.973
Goodness of Fit
Degrees of Freedom	19
R square	0.9848
Absolute Sum of Squares	0.001195
Sy.x	0.007929
Constraints
Km	Km > 0.0
Number of points
Analyzed	21
AmGH29D:
pNP-F (mM)	repeat 1	repeat 2	repeat 3
0.25	0.0332597	0.0403941	0.0460236
0.5	0.0596465	0.0634921
1	0.0921699	0.106869	0.0662739
2.5	0.161512	0.180624	0.189003
5	0.220177	0.190887	0.239445
7.5	0.246318	0.25561	0.262396
15	0.233849	0.28191	0.318483
Amuc_0846(final concentration=0.25uM)
Michaelis-Menten
Best-fit values							std.Error
Vmax	0.323	µM/min		kcat	1.292	min-1	0.06184	min-1
Km	2.252	mM		kcat/km	0.573712	mM-1min-1	0.02746	mM-1min-1
Std. Error
Vmax	0.01546	0.0478638
Km	0.3424	0.152043
95% Confidence Intervals
Vmax	0.2905 to 0.3555
Km	1.533 to 2.971
Goodness of Fit
Degrees of Freedom	18
R square	0.9559
Absolute Sum of Squares	0.007206
Sy.x	0.02001
Constraints
Km	Km > 0.0
Number of points
Analyzed	20
AmGH95A:
pNP-F (mM)	repeat1	repeat2	repeat3
0.25	0.132619	0.13266	0.133681
0.5	0.234048	0.221934	0.220833
0.75	0.302083	0.301736	0.304861
1	0.345833	0.324387	0.347222
2.5	0.466071	0.440404	0.467014
5	0.498214	0.469937	0.51875
7.5	0.532738	0.50784	0.570833
Amuc_0186[final concentration=0.01µM]
Michaelis-Menten
Best-fit values							std.Error
Vmax	0.5867	µM/min		kcat	58.67	min-1	1.013	min-1
Km	0.7575	mM		kcat/km	77.4521	min-1mM-1	1.33729	mM-1min-1
Std. Error
Vmax	0.01013	0.0172661
Km	0.04355	0.0574917
95% Confidence Intervals
Vmax	0.5655 to 0.6079
Km	0.6664 to 0.8487
Goodness of Fit
Degrees of Freedom	19
R square	0.985
Absolute Sum of Squares	0.006017
Sy.x	0.0178
Constraints
Km	Km > 0.0
Number of points
Analyzed	21
AmGH95A:
pNP-F (mM)	repeat1	repeat2	repeat3
0.25	0.081554	0.085297	0.076045
0.5	0.153941	0.16053	0.150753
1	0.224959	0.229259	0.213921
2.5	0.446771	0.464777	0.422012
5	0.731527	0.757118	0.697765
7.5	0.968254	0.996809	0.92602
15	0.824465	0.781949	0.893829
30	0.998056	0.983965	0.989067
Amuc_1120[final concentration=0.05uM]
Michaelis-Menten
Best-fit values							std.Error
Vmax	1.111	µM/min		kcat	22.22	min-1	1.018	min-1
Km	2.977	mM		kcat/km	7.46389	mM-1min-1	0.341955	mM-1min-1
Std. Error
Vmax	0.0509	0.0458146
Km	0.4605	0.154686
95% Confidence Intervals
Vmax	1.006 to 1.217
Km	2.022 to 3.932
Goodness of Fit
Degrees of Freedom	22
R square	0.949
Absolute Sum of Squares	0.1492
Sy.x	0.08235
Constraints
Km	Km > 0.0
Number of points
Analyzed	24

## Sheet: SI_Table5
Source data for Supplenentary Table 2: Kinetics parameters of A. muciniphila fucosidases
	Normalized acticity (s-1)
Substrate	AmGH29A	AmGH29B	AmGH29C	AmGH29D	AmGH95A	AmGH95B
HMOs	0.726315	0.0923799	4.50859	4.00588	3.94372	3.78471
	0.646002	0.0905106	4.45453	3.97827	3.76414	4.02247
	0.503642	0.069098	4.55937	3.94285	3.91073	4.08251
Fetuin	0	0	0.00590427	0	0.00591716	0
	0	0	0	0	0	0
	0	0	0	0	0.00562066	0
PGM	0.027072	0.0179577	0.0594036	0.0432249	0.355932	4.52437
	0.029676	0.0178675	0.0585786	0.0443851	0.365008	4.39708
	0.025886	0.021013	0.0584884	0.0466927	0.364028	4.31889
PCM	0.00572379	0.0063039	1.07633	0.448454	0.113909	0.752536
	0.00590427	0.00654884	1.14348	0.482874	0.08596	0.859045
	0.00582692	0.00685823	1.12743	0.44068	0.0837813	0.769708

## Sheet: SI_Table7
Source data for Supplenentary Table 7: Normalised activity of A. muciniphila sialidases on HMOs and attached O-glycans from mucin and fetuin
	Normalized acticity (s-1)
Substrate	Amuc_0623	AmGH33A	AmGH181	AmGH33B
HMOs	0.00370707	0.167404	0.0140909	0.150222
	0.00271717	0.183808	0.00847475	0.199313
	0.00367677	0.147747	0.0155354	0.192596
Fetuin	0.0310808	0.179283	0.125404	0.16896
	0.0437677	0.146495	0.042	0.27799
	0.0306869	0.13104	0.0589091	0.177212
PGM	0	0.0163535	0	0.0412525
	0	0.018596	0	0.0282121
	0	0.00808081	0	0.0409899
PCM	0.00357576	0.0163535	0.0113232	0.0308586
	0.00863636	0.018596	0.0176566	0.0407071
	0.00513131	0.00808081	0.0113333	0.0378283

## Sheet: SI_Table11
Source data for Supplenentary Table 11: Inhibition of A. muciniphila fucosidases by 1-Deoxyfucunojirimycin (DFJ)
wavelenght 410nM
substrate concentration: 2mM pnp-fuc
					c
					slope (diff/min)				normalised
Amuc_0186	AmGH95A				Replicate 1	Replicate 2	Replicate 3						avg	std dev		Amuc_0186	AmGH95A
			no inhibitor		0.00427922	0.00407143	0.00396395		1.04247	0.991854			1.01716	0.0357944		0	1	5	10	50	100
			1uM		0.00352857	0.00371039	0.00345654		0.859607	0.9039			0.881753	0.0313201		1.04247	0.859607	0.825437	0.754885	0.491656	0.436289
			5uM		0.00338831	0.00326883	0.00337192		0.825437	0.79633			0.810884	0.0205818		0.991854	0.9039	0.79633	0.692241	0.518548	0.425849
			10uM		0.0030987	0.00284156	0.00298087		0.754885	0.692241			0.723563	0.0442956
			50uM		0.00201818	0.00212857	0.00212535		0.491656	0.518548			0.505102	0.0190158
			100uM		0.00179091	0.00174805	0.00177351		0.436289	0.425849			0.431069	0.0073826		1.01716	0.881753	0.810884	0.723563	0.505102	0.431069
Amuc_1120	AmGH95B				Replicate 1	Replicate 2	Replicate 3						avg	std dev		Amuc_1120	AmGH95B
			no inhibitor		0.00447013	0.00444675	0.00480779		0.977101	0.971991	1.05091		1	0.0441619		0	1	5	10	50	100
			1uM		0.00429481	0.00399481	0.00402208		0.938777	0.873202	0.879164		0.897048	0.0362617		0.977101	0.938777	0.835447	0.730129	0.365064	0.290689
			5uM		0.00382208	0.00353506	0.00357922		0.835447	0.77271	0.782362		0.79684	0.0337812		0.971991	0.873202	0.77271	0.679315	0.334406	0.186506
			10uM		0.00334026	0.00310779	0.00302987		0.730129	0.679315	0.662282		0.690575	0.035297		1.05091	0.879164	0.782362	0.662282	0.337528	0.202971
			50uM		0.00167013	0.00152987	0.00154416		0.365064	0.334406	0.337528		0.345666	0.0168717
			100uM		0.00132987	0.000853247	0.000928571		0.290689	0.186506	0.202971		0.226722	0.0560051		1	0.897048	0.79684	0.690575	0.345666	0.226722
Amuc_0010	AmGH29A				Replicate 1	Replicate 2	Replicate 3						avg	std dev		Amuc_0010	AmGH29A
			no inhibitor		0.00370735	0.00380588	0.00371618		0.99044	1.01676	0.992797		1	0.0145647		0	0.1	0.5	1	5	10
			0,1uM		0	0.00330882	0.00343824		0	0.883971	0.918544		0.600838	0.520628		0.99044	0	0.883185	0.704819	0.0840754	0.0624673
			0,5uM		0.00330588	0.00299853	0.00296471		0.883185	0.801074	0.792038		0.825432	0.050219		1.01676	0.883971	0.801074	0	0.165008	0.0589314
			1uM		0.00263824	0	0.00231765		0.704819	0	0.619172		0.441331			0.992797	0.918544	0.792038	0.619172	0.167365	0.0561812
			5uM		0.000314706	0.000617647	0.000626471		0.0840754	0.165008	0.167365		0.138816	0.0474215
			10uM		0.000233824	0.000220588	0.000210294		0.0624673	0.0589314	0.0561812		0.0591933	0.00315118		1	0.600838	0.825432	0.441331	0.138816	0.0591933
					Replicate 1	Replicate 2	Replicate 3						avg	std dev		Amuc_0146	AmGH29B
Amuc_0146	AmGH29B		no inhibitor		0.125427	0.129082	0.125464		0.990286	1.01914	0.990573		1	0.0165765		0	0.1	0.5	1	5	10
			0,1uM		0.118891	0.120673	0.117155		0.93868	0.952748	0.924971		0.938799	0.0138889		0.990286	0.93868	0.708209	0.385004	0.0712013	0.0341651
			0,5uM		0.0897	0.0633	0.0555455		0.708209	0.499773	0.438548		0.548843	0.141369		1.01914	0.952748	0.499773	0.312367	0.0651721	0.0320119
			1uM		0.0487636	0.0395636	0.0377636		0.385004	0.312367	0.298155		0.331842	0.0465845		0.990573	0.924971	0.438548	0.298155	0.062014	0.0292844
			5uM		0.00901818	0.00825455	0.00785455		0.0712013	0.0651721	0.062014		0.0661291	0.0046678
			10uM		0.00432727	0.00405455	0.00370909		0.0341651	0.0320119	0.0292844		0.0318205	0.00244599		1	0.938799	0.548843	0.331842	0.0661291	0.0318205
					Replicate 1	Replicate 2	Replicate 3						avg	std dev		Amuc_0846	AmGH29D
Amuc_0846	AmGH29D		no inhibitor		0.0194	0.0184909	0.0180636		1.04013	0.991389	0.968481		1	0.0365925		0	0.5	1	2.5	5	10	15
			0.5		0.0182455	0.0178909	0.0187455		0.978229	0.95922	1.00504		0.980829	0.0230186		1.04013	0.978229	0.940699	0.837855	0.622908	0.348497	0.273436
			1		0.0175455	0.0174273	0.0171727		0.940699	0.934362	0.920715		0.931925	0.0102123		0.991389	0.95922	0.934362	0.828595	0.638505	0.368481	0.28221
			2.5		0.0156273	0.0154545	0.0156818		0.837855	0.828595	0.84078		0.835743	0.00636126		0.968481	1.00504	0.920715	0.84078	0.646304		0.272461
			5		0.0116182	0.0119091	0.0120545		0.622908	0.638505	0.646304		0.635906	0.0119125
			10		0.0065	0.00687273			0.348497	0.368481			0.358489	0.0141306		1	0.980829	0.931925	0.835743	0.635906	0.358489	0.276036
			15		0.0051	0.00526364	0.00508182		0.273436	0.28221	0.272461		0.276036	0.00536887
					Replicate 1	Replicate 2	Replicate 3						avg	std dev		Amuc_0392	AmGH29C
Amuc_0392	AmGH29C		no inhibitor		0.01	0.00960909	0.00970909		1.02326	0.983256	0.993488		1	0.0207798		0	0.5	1	2.5	5	10	15	25	50	100
			0.5		0.00986364	0.00941818	0.00932727		1.0093	0.963721	0.954419		0.975814	0.0293724		1.02326	1.0093	0.954419	0.88093	0.767442	0.648372	0.508837	0.00330909	0.00136364	0.000327823
			1		0.00932727	0.00891818	0.00879091		0.954419	0.912558	0.899535		0.922171	0.0286767		0.983256	0.963721	0.912558	0.856744	0.773953	0.623256	0.490233	0.00304545	0.00157273	0.000342339
			2.5		0.00860909	0.00837273	0.00824545		0.88093	0.856744	0.843721		0.860465	0.0188817		0.993488	0.954419	0.899535	0.843721	0.749767		0.487442	0.00304545	0.00158182	0.0002875
			5		0.0075	0.00756364	0.00732727		0.767442	0.773953	0.749767		0.763721	0.012515
			10		0.00633636	0.00609091	0.00589091		0.648372	0.623256	0.602791		0.624806	0.0228302		1	0.975814	0.922171	0.860465	0.763721	0.635814	0.495504
			15		0.00497273	0.00476364	0.00479091		0.508837	0.487442	0.490233		0.495504	0.011631
			25		0.00330909	0.00304545	0.00304545		0.338605	0.311628	0.311628		0.32062	0.015575
			50		0.00136364	0.00157273	0.00158182		0.139535	0.16093	0.16186		0.154109	0.0126297
			100		0.000327823	0.000342339	0.0002875		0.0335446	0.03503	0.0294186		0.0326644	0.00290741

## Sheet: SI_Table12
Source data for Supplenentary Table 12: Inhibition of A. muciniphila sialidases by 2,3-dehydro-2-deoxy_N-acetylneuraminic acid (DANA)
Amuc_1835	AmGH33B												avg	std dev		AmGH33B
50nM enzyme			no inhibitor		8.11703	7.44179	7.92675		1.03685	0.9506	1.01255		1	0.0444746		0	10	100	250	500
1mM substrate			10uM		6.97952	6.69556	6.18651		0.89155	0.855277	0.790253		0.845693	0.0513242		1.03685	0.89155	0.5593	0.41263	0.250388
			100uM		4.37849	4.22669	4.62357		0.5593	0.53991	0.590606		0.563272	0.0255807		0.9506	0.855277	0.53991	0.412124	0.234532
																1.01255	0.790253	0.590606	0.401433	0.263419
			no inhibitor		229.056	223.654	216.585		1.0267	1.00249	0.970807		1	0.0280314
			250uM		92.0569	91.944	89.559		0.41263	0.412124	0.401433		0.408729	0.00632346		1	0.845693	0.563272	0.408729	0.249446
			500uM		55.861	52.3237	58.7682		0.250388	0.234532	0.263419		0.249446	0.0144662
Amuc_1547	AmGH181															AmGH181
50nM enzyme			no inhibitor		4.80853	4.59135	4.45226		1.0414	0.994363	0.964239		1	0.038887		0	10	100	250	500
1mM substrate			10uM		3.49013	3.99636	3.58983		0.755867	0.865503	0.777461		0.79961	0.0580769		1.0414	0.755867	0.572457	0.496395	0.382762
			100uM		2.64325	2.71458	2.55322		0.572457	0.587904	0.552958		0.571107	0.0175122		0.994363	0.865503	0.587904	0.475458	0.378442
																0.964239	0.777461	0.552958	0.506188	0.39043
			no inhibitor		114.99	107.867	105.079		1.05194	0.986783	0.961273		1	0.0467574
			250uM		54.2619	51.9732	55.3324		0.496395	0.475458	0.506188		0.49268	0.0156986		1	0.79961	0.571107	0.49268	0.383878
			500uM		41.8405	41.3682	42.6786		0.382762	0.378442	0.39043		0.383878	0.00607148
Amuc_0625	AmGH33A															AmGH181
50nM enzyme			no inhibitor		10.8945	9.9201	10.8684		1.03158	0.939315	1.0291		1	0.0525691		0	10	100	250	500
1mM substrate			10uM		9.3233	9.82601	8.57756		0.882805	0.930406	0.812192		0.875135	0.059479		1.03158	0.882805	0.385772	0.166262	0.0942587
			100uM		4.07413	3.8579	4.01831		0.385772	0.365297	0.380486		0.377185	0.0106288		0.939315	0.930406	0.365297	0.167384	0.100632
																1.0291	0.812192	0.380486	0.163473	0.104964
			no inhibitor		347.314	307.362	319.741		1.0693	0.946295	0.984407		1	0.0629671
			500uM		54.0028	54.3671	53.097		0.166262	0.167384	0.163473		0.165706	0.00201364		1	0.875135	0.377185	0.165706	0.0999516
			250uM		30.6158	32.6858	34.0931		0.0942587	0.100632	0.104964		0.0999516	0.0053852
Amuc_0623	Amuc_0623		no inhibitor		43.8906	42.951	42.2351		1.02011	0.998266	0.981628		1	0.019297
200nM enzyme			500uM		36.6997	38.563	37.0472		0.852976	0.896281	0.86105		0.870102	0.0230283
1mM substrate			1000uM		35.5756	35.264	35.0754		0.826849	0.819607	0.815224		0.82056	0.00587061

## Sheet: SI_Table13
Source data for Supplenentary Table 13: The effect of fucosidase and sialidase inhibition on growth of A. muciniphila
		OD600 values
	Time (h)	PCM	PCM+1 mM inhibitors	GlcNAc/GalNAc	GlcNAc/GalNAc+1 mM inhibitors
	0	0.126	0.114	0.116	0.118	Replicate 1	1 mM inhibitors
		0.114	0.114	0.112	0.104	Replicate 2
		0.108	0.128	0.078	0.072	Replicate 3
		0.128	0.136	0.09	0.098	Replicate 4
	5	0.41	0.132	0.2	0.218	Replicate 1
		0.4	0.139	0.196	0.19	Replicate 2
		0.4	0.146	0.208	0.196	Replicate 3
		0.42	0.15	0.224	0.206	Replicate 4
	8	1.104	0.188	0.402	0.432	Replicate 1
		1.144	0.186	0.36	0.344	Replicate 2
		1.06	0.21	0.386	0.37	Replicate 3
		1.13	0.164	0.38	0.44	Replicate 4
	24	1.426	0.454	1.284	1.36	Replicate 1
		1.344	0.5	1.302	1.266	Replicate 2
		1.384	0.436	1.336	1.322	Replicate 3
		1.406	0.442	1.302	1.324	Replicate 4
	Time (h)	PCM	PCM+20 mM inhibitors	GlcNAc/GalNAc	GlcNAc/GalNAc+20 mM inhibitors
	24	1.4328	0.021	1.4704	1.38628	Replicate 1	20 mM inibitors
		1.4328	0.033	1.34776	1.45066	Replicate 2
		1.3848	0.033	1.46872	1.49068	Replicate 3
		1.3992	0.042	1.46368	1.47502	Replicate 4

## Sheet: SI_Fig5
Source data for SI Fig 5
Relative abundance of selected glycans after treatment with fucosidases (GH29/GH95) or control
SI_Fig5a	Sum:Lex	Sum:Ley		SI_Fig5b	m/z 1616		SI_Fig5c	m/z 895/1		SI_Fig5d	m/z 895/1		SI_Fig5e	m/z 733/1		SI_Fig5f	m/z 936/1
Control	100.027	100		Control	100		Control	100		Control	100		Control	100		Control	100
AmGH29A	100.746	98.7407		AmGH29A	96		AmGH29A	122.19		AmGH29A	106		AmGH29A	83		AmGH29A	126
AmGH29B	92.6638	88.3616		AmGH29B	85		AmGH29B	124.73		AmGH29B	104		AmGH29B	102.6		AmGH29B	99
AmGH29C	1.97701	2.54083		AmGH29C	0		AmGH29C	0		AmGH29C	0		AmGH29C	0		AmGH29C	0
AmGH29D	47.4194	33.3191		AmGH29D	0		AmGH29D	0		AmGH29D	51		AmGH29D	54.3		AmGH29D	45.9
				AmGH95A	103					AmGH95A	116		AmGH95A	115		AmGH95A	123
				AmGH95B	0					AmGH95B	233		AmGH95B	110		AmGH95B	264
SI_Fig5g	m/z 895/2			SI_Fig5h	m/z 895/3		SI_Fig5i	m/z 733/4		SI_Fig5j	m/z 936/2		SI_Fig5k	Sum: human IgG free N-glycans
Control	100			Control	100		Control	100		Control	100		Control	100
AmGH29A	86.7			AmGH29A	102.5		AmGH29A	59		AmGH29A	96.7		AmGH29A	99.64
AmGH29B	87.5			AmGH29B	111		AmGH29B	59		AmGH29B	81		AmGH29B	99.1
AmGH29C	67.2			AmGH29C	144		AmGH29C	170		AmGH29C	245		AmGH29C	99.9
AmGH29D	95			AmGH29D	132		AmGH29D	170		AmGH29D	256		AmGH29D	99.7
AmGH95A	31			AmGH95A	47.6		AmGH95A	32		AmGH95A	64
AmGH95B	0			AmGH95B	0		AmGH95B	0		AmGH95B	0

[truncated: 9 more sheets: SI_Fig9, SI_Fig15, SI_Fig19, SI_Fig20, TLC_SI_Fig4, WB_SI_Fig6, TLC_SI_Fig8, SDS_SI_Fig17, TLC_SI_Fig18]
